# Supplementary material for: Post-traumatic stress disorder and its associated factors among war-affected residents in Woldia town, North East Ethiopia, 2022; community based cross-sectional study
Source: PLoS One. 2023 Dec 21;18(12):e0292848. doi: 10.1371/journal.pone.0292848 (PMC10734942; doi:10.1371/journal.pone.0292848)
Supplement: S1 Data — (XLS) [file pone.0292848.s001.xls]

## Sheet: Sheet1
264	Male	43	Orthodox	Married	Yes	5	Diploma	Governmental employee	4200	Yes	No	No	No	No	Yes	No	No	No	Ill health without medical care	2	It happened to me	Yes, I was seriously injured	A little bit	Not at all	A little bit	A little bit	Not at all	Not at all	A little bit	Not at all	Not at all	A little bit	A little bit	A little bit	Moderately	A little bit	Not at all	Moderately	A little bit	A little bit	Not at all	Not at all	No	No	Yes	More than 5	Some	very Easy	Yes
340	Male	21	catholic	Single	No		secondary school	Others	2000	Yes	Yes	Yes	No	No	No	No	Yes	Yes	Physical trauma/ Serious injury	3	Directly I witnessed it	Yes, I was seriously injured	A little bit	Moderately	A little bit	A little bit	A little bit	Moderately	A little bit	Moderately	Moderately	A little bit	A little bit	A little bit	A little bit	A little bit	Moderately	A little bit	Moderately	A little bit	Moderately	A little bit	Yes	No	No	1 or 2	Little concern and interest	Difficult	No
480	Male	24	Orthodox	Single	No		Diploma	Private employee	2000	No	Yes	No	No	No	Yes	No	No	No	Ill health without medical care	1	I learned about it	Yes, someone else was seriously injured or killed	A little bit	Moderately	Quite a bit	Quite a bit	Extremely	Quite a bit	Quite a bit	Extremely	Quite a bit	Moderately	Quite a bit	Extremely	Quite a bit	Moderately	Quite a bit	Extremely	Quite a bit	Moderately	Moderately	Quite a bit	No	No	No	3-5	Some	Easy	No
349	Male	23	Orthodox	Single	No		Degree and above	Self-work/private	3800	No	Yes	Yes	Yes	No	Yes	No	Yes	Yes	Physical trauma/ Serious injury	1	It happened to me	Yes, I was seriously injured	A little bit	A little bit	Moderately	Moderately	Moderately	A little bit	A little bit	A little bit	A little bit	Moderately	Moderately	A little bit	A little bit	Moderately	A little bit	A little bit	A little bit	Moderately	Moderately	Moderately	Yes	No	Yes	More than 5	Little concern and interest	Very difficult	No
580	Female	25	Muslim	Single	No		Primary school	Daily laborer	2000	Yes	Yes	No	Yes	No	No	Yes	Yes	No	Witnessing murder of family member /friend	3	Directly I witnessed it	Yes, someone else was seriously injured or killed	Moderately	Moderately	A little bit	Moderately	A little bit	Moderately	A little bit	Moderately	A little bit	Moderately	A little bit	A little bit	Moderately	A little bit	A little bit	Moderately	Moderately	A little bit	Moderately	A little bit	Yes	No	Yes	none	Uncertain	Difficult	Yes
419	Male	40	Muslim	Married	Yes	3	Diploma	Governmental employee	3500	Yes	Yes	No	No	Yes	No	No	No	Yes	Witnessing murder of family member /friend	1	Directly I witnessed it	Yes, someone else was seriously injured or killed	Quite a bit	Quite a bit	Quite a bit	Moderately	Quite a bit	Moderately	Quite a bit	Moderately	Quite a bit	Moderately	Quite a bit	Quite a bit	Quite a bit	Quite a bit	Quite a bit	Moderately	Quite a bit	Quite a bit	Quite a bit	Quite a bit	No	Yes	Yes	3-5	Uncertain	very Easy	No
397	Male	25	Muslim	Single	No		Diploma	Governmental employee	6000	Yes	No	Yes	No	Yes	No	Yes	Yes	Yes	Made to accept ideas against will	3	Directly I witnessed it	Yes, someone else was seriously injured or killed	Moderately	Moderately	A little bit	Moderately	Moderately	Moderately	Moderately	A little bit	A little bit	Moderately	A little bit	A little bit	Moderately	A little bit	A little bit	A little bit	A little bit	Moderately	Moderately	Moderately	No	No	No	1 or 2	Uncertain	Difficult	No
388	Male	21	Protestant	Divorced	No		Primary school	Daily laborer	3800	Yes	No	Yes	No	Yes	Yes	No	Yes	Yes	Destruction of personal property	3	It happened to me	Yes, I was seriously injured	Moderately	Moderately	Moderately	A little bit	Moderately	Moderately	A little bit	Moderately	Moderately	A little bit	Moderately	Moderately	Quite a bit	Quite a bit	Quite a bit	Moderately	Moderately	Moderately	A little bit	Moderately	No	No	No	3-5	Uncertain	Possible	No
170	Male	56	Muslim	Married	Yes	7	Diploma	Governmental employee	3600	Yes	Yes	Yes	No	No	No	No	No	No	Lack of food or water	1	It happened to me	Yes, I was seriously injured	Not at all	A little bit	Moderately	Quite a bit	Extremely	Quite a bit	Extremely	Quite a bit	Extremely	Quite a bit	Moderately	Quite a bit	A little bit	Moderately	Quite a bit	Moderately	Quite a bit	Quite a bit	Moderately	Quite a bit	No	No	No	1 or 2	Uncertain	Easy	No
496	Male	26	Protestant	Married	No		Degree and above	Governmental employee	6200	Yes	Yes	Yes	No	No	No	Yes	No	No	Made to accept ideas against will	1	I learned about it	Yes, someone else was seriously injured or killed	Not at all	A little bit	Moderately	Not at all	A little bit	Moderately	Not at all	A little bit	Moderately	Not at all	A little bit	Moderately	Not at all	A little bit	Moderately	Not at all	A little bit	Moderately	Not at all	A little bit	No	No	No	1 or 2	Little concern and interest	Difficult	No
583	Female	21	Muslim	Single	No		secondary school	Self-work/private	4300	No	Yes	Yes	No	No	Yes	No	No	No	Ill health without medical care	1	It happened to me	Yes, I was seriously injured	Not at all	A little bit	Moderately	A little bit	Not at all	A little bit	Moderately	A little bit	A little bit	Not at all	A little bit	Moderately	A little bit	Not at all	A little bit	A little bit	Moderately	A little bit	A little bit	Not at all	No	No	No	3-5	Some	very Easy	No
204	Female	27	Protestant	Married	No		Primary school	House-wife	1500	No	Yes	Yes	No	No	No	No	No	No	Heavy Noise of weaponries/explosion	2	It happened to me	Yes, someone else was seriously injured or killed	Quite a bit	Not at all	Not at all	Not at all	Moderately	Moderately	A little bit	A little bit	A little bit	A little bit	Moderately	Moderately	Not at all	A little bit	Quite a bit	Quite a bit	Moderately	Moderately	Moderately	Moderately	No	No	No	More than 5	Some	Difficult	No
140	Female	24	Muslim	Married	No		Diploma	Private employee	3000	Yes	No	No	Yes	Yes	No	Yes	No	Yes	Murder of family member /friend	4	It happened to me	Yes, someone else was seriously injured or killed	Quite a bit	Moderately	Quite a bit	Moderately	Quite a bit	Moderately	A little bit	Moderately	Moderately	A little bit	Moderately	A little bit	Moderately	A little bit	A little bit	Moderately	A little bit	Moderately	Moderately	A little bit	No	No	Yes	3-5	Some	Possible	Yes
92	Male	35	catholic	Divorced	No		Diploma	Governmental employee	4500	Yes	Yes	No	No	No	Yes	No	Yes	No	Made to accept ideas against will	4	It happened to me	Yes, I was seriously injured	A little bit	Quite a bit	Moderately	Extremely	Quite a bit	Moderately	Extremely	Moderately	Extremely	Moderately	A little bit	Quite a bit	A little bit	Moderately	Quite a bit	Extremely	A little bit	Quite a bit	Moderately	A little bit	No	No	No	3-5	Some	Possible	No
222	Female	45	Orthodox	Divorced	Yes	6	secondary school	Self-work/private	4500	Yes	Yes	Yes	No	No	No	No	No	No	Heavy Noise of weaponries/explosion	1	It happened to me	Yes, I was seriously injured	Not at all	A little bit	Moderately	Quite a bit	Moderately	Moderately	Quite a bit	Moderately	Moderately	Quite a bit	Moderately	Moderately	A little bit	Moderately	Quite a bit	Quite a bit	Moderately	Quite a bit	Moderately	Quite a bit	No	No	No	1 or 2	Uncertain	Easy	No
575	Female	29	Muslim	Married	No		Diploma	Private employee	2400	No	Yes	Yes	No	No	No	Yes	Yes	Yes	Physical trauma/ Serious injury	3	It happened to me	Yes, someone else was seriously injured or killed	A little bit	Moderately	A little bit	Moderately	A little bit	Moderately	A little bit	Not at all	Moderately	Not at all	Moderately	Quite a bit	Moderately	Quite a bit	Moderately	Quite a bit	Moderately	Moderately	Quite a bit	Moderately	Yes	Yes	No	1 or 2	Some	Easy	No
367	Male	29	Muslim	Single	No		secondary school	Self-work/private	2000	Yes	Yes	Yes	Yes	No	No	No	No	No	Heavy Noise of weaponries/explosion	3	I learned about it	Yes, someone else was seriously injured or killed	A little bit	Moderately	A little bit	Moderately	A little bit	A little bit	Moderately	Moderately	A little bit	Moderately	Moderately	A little bit	Moderately	A little bit	A little bit	A little bit	Moderately	A little bit	A little bit	A little bit	No	No	No	3-5	Some	very Easy	No
298	Male	26	Orthodox	Married	Yes	1	secondary school	Self-work/private	3000	Yes	Yes	Yes	Yes	No	No	Yes	No	No	Heavy Noise of weaponries/explosion	2	It happened to me	Yes, someone else was seriously injured or killed	Moderately	Moderately	A little bit	Not at all	Not at all	Not at all	A little bit	Not at all	Quite a bit	Quite a bit	Quite a bit	Moderately	Moderately	A little bit	Moderately	Not at all	Extremely	Quite a bit	Moderately	Not at all	No	No	Yes	1 or 2	Uncertain	Possible	No
551	Female	26	Orthodox	Married	No		Diploma	Governmental employee	6400	No	Yes	Yes	No	No	No	No	No	No	Lack of food or water	1	It happened to me	Yes, I was seriously injured	Not at all	A little bit	Moderately	A little bit	Not at all	A little bit	Moderately	A little bit	Not at all	A little bit	Moderately	A little bit	A little bit	Not at all	A little bit	Moderately	A little bit	A little bit	Moderately	Moderately	No	No	Yes	3-5	Uncertain	very Easy	No
191	Male	22	Muslim	Single	No		Primary school	Others	0	Yes	Yes	Yes	No	No	No	No	No	No	Heavy Noise of weaponries/explosion	1	It happened to me	Yes, I was seriously injured	Not at all	A little bit	Moderately	A little bit	Moderately	A little bit	Moderately	Moderately	Moderately	A little bit	Moderately	Moderately	Not at all	A little bit	A little bit	Not at all	A little bit	A little bit	Moderately	A little bit	No	No	No	3-5	Uncertain	Easy	No
194	Male	29	Orthodox	Married	Yes	3	Degree and above	Private employee	3000	Yes	Yes	Yes	Yes	No	No	No	No	No	Lack of food or water	2	It happened to me	Yes, someone else was seriously injured or killed	Not at all	Not at all	Not at all	Not at all	Not at all	Not at all	Not at all	Not at all	Not at all	Not at all	Not at all	Not at all	Not at all	Not at all	Not at all	Not at all	Not at all	Moderately	Not at all	A little bit	Yes	No	No	none	Little concern and interest	Easy	No
536	Male	21	Orthodox	Married	No		Diploma	Private employee	5200	No	Yes	No	Yes	No	No	No	Yes	No	Physical trauma/ Serious injury	1	It happened to me	Yes, I was seriously injured	A little bit	Moderately	Quite a bit	Moderately	Quite a bit	Extremely	Quite a bit	Moderately	Quite a bit	Extremely	Quite a bit	Moderately	Moderately	A little bit	Moderately	Quite a bit	Extremely	Quite a bit	Moderately	Quite a bit	No	No	No	1 or 2	Uncertain	Easy	No
97	Female	34	Muslim	Married	Yes	4	Diploma	Governmental employee	4400	No	Yes	No	No	No	Yes	Yes	Yes	Yes	Murder of family member /friend	4	exposed as part of my job	Yes, someone else was seriously injured or killed	Quite a bit	Moderately	Quite a bit	Moderately	Quite a bit	A little bit	Moderately	A little bit	Moderately	A little bit	Moderately	A little bit	Moderately	Not at all	A little bit	Not at all	A little bit	A little bit	Not at all	A little bit	No	No	No	none	Some	Easy	No
231	Male	57	Muslim	Married	Yes	8	Primary school	Self-work/private	6000	Yes	Yes	Yes	No	No	No	No	No	Yes	Imprisonment against your will	1	It happened to me	Yes, I was seriously injured	Not at all	A little bit	Moderately	Quite a bit	Quite a bit	Quite a bit	Moderately	A little bit	Moderately	Quite a bit	Extremely	Moderately	Not at all	A little bit	Moderately	Moderately	Quite a bit	Quite a bit	Moderately	Quite a bit	No	No	No	3-5	Little concern and interest	Possible	Yes
196	Female	38	Orthodox	Married	No		Diploma	Governmental employee	3500	Yes	Yes	Yes	No	No	No	No	No	No	Lack of food or water	2	It happened to me	Yes, someone else was seriously injured or killed	Moderately	Quite a bit	Extremely	Quite a bit	Quite a bit	Extremely	Quite a bit	Extremely	Quite a bit	Extremely	Quite a bit	Extremely	A little bit	Moderately	Quite a bit	Moderately	A little bit	Moderately	Moderately	A little bit	No	No	No	3-5	Uncertain	Possible	No
550	Female	22	Muslim	Single	No		Primary school	Self-work/private	4000	No	No	No	No	No	Yes	No	No	No	Ill health without medical care	2	Directly I witnessed it	Yes, someone else was seriously injured or killed	Not at all	A little bit	Moderately	A little bit	A little bit	Not at all	A little bit	Moderately	A little bit	Not at all	A little bit	Moderately	A little bit	Not at all	A little bit	Moderately	A little bit	Not at all	A little bit	Moderately	No	No	Yes	3-5	A lot	Possible	No
582	Female	28	Muslim	Widowed	No		Diploma	Governmental employee	4000	Yes	Yes	No	No	Yes	Yes	No	No	Yes	Imprisonment against your will	4	Directly I witnessed it	Yes, someone else was seriously injured or killed	A little bit	A little bit	Not at all	Moderately	A little bit	A little bit	Not at all	A little bit	Not at all	A little bit	Not at all	A little bit	Moderately	A little bit	Moderately	A little bit	A little bit	Moderately	A little bit	A little bit	No	No	No	1 or 2	Little concern and interest	Difficult	No
422	Male	45	Orthodox	Married	Yes	5	Degree and above	Governmental employee	6300	No	No	No	Yes	Yes	No	No	No	Yes	Imprisonment against your will	1	I learned about it	Yes, someone else was seriously injured or killed	Moderately	A little bit	A little bit	A little bit	Moderately	Moderately	A little bit	Moderately	Moderately	Quite a bit	Moderately	A little bit	Moderately	Moderately	A little bit	A little bit	Quite a bit	Moderately	Quite a bit	Moderately	No	Yes	No	More than 5	No concern and interest	very Easy	No
331	Female	29	Orthodox	Married	Yes	1	Degree and above	Governmental employee	6400	Yes	Yes	Yes	No	No	No	No	No	No	Lack of food or water	1	Directly I witnessed it	Yes, someone else was seriously injured or killed	A little bit	Moderately	A little bit	A little bit	Moderately	A little bit	Moderately	A little bit	Moderately	A little bit	Moderately	A little bit	A little bit	A little bit	Not at all	Not at all	A little bit	A little bit	A little bit	Not at all	No	No	Yes	1 or 2	Some	very Easy	No
509	Male	34	Orthodox	Married	Yes	2	Degree and above	Governmental employee	4500	Yes	No	No	No	No	No	No	No	No	Destruction of personal property	1	Directly I witnessed it	Yes, someone else was seriously injured or killed	A little bit	Moderately	A little bit	Not at all	A little bit	Moderately	A little bit	Not at all	A little bit	Moderately	A little bit	Not at all	A little bit	Not at all	A little bit	A little bit	Not at all	A little bit	Not at all	A little bit	No	No	No	3-5	Some	very Easy	No
241	Male	21	Orthodox	Married	No		secondary school	Daily laborer	3700	Yes	Yes	Yes	No	No	No	No	No	Yes	Imprisonment against your will	1	It happened to me	Yes, I was seriously injured	Not at all	A little bit	Moderately	Quite a bit	Moderately	Moderately	A little bit	A little bit	A little bit	Moderately	Quite a bit	Moderately	A little bit	Moderately	Quite a bit	Moderately	Quite a bit	Moderately	Quite a bit	Moderately	No	No	No	1 or 2	Uncertain	Possible	No
198	Female	48	Orthodox	Married	Yes	1	secondary school	Self-work/private	6000	Yes	Yes	Yes	No	No	No	No	No	No	Lack of food or water	2	It happened to me	Yes, I was seriously injured	Not at all	A little bit	Moderately	A little bit	Moderately	Quite a bit	Moderately	Quite a bit	Moderately	Quite a bit	Moderately	Quite a bit	Not at all	A little bit	Moderately	Quite a bit	Quite a bit	Moderately	A little bit	A little bit	No	No	No	1 or 2	Uncertain	Difficult	No
212	Male	65	Muslim	Widowed	Yes	6	Can’t read and write	Self-work/private	8000	Yes	Yes	Yes	No	No	No	No	No	No	Lack of food or water	2	It happened to me	Yes, I was seriously injured	Not at all	A little bit	Moderately	Moderately	Quite a bit	Moderately	Quite a bit	Moderately	Quite a bit	Moderately	Quite a bit	Moderately	Not at all	A little bit	Moderately	Quite a bit	Quite a bit	Moderately	Extremely	Quite a bit	No	No	No	3-5	Uncertain	very Easy	No
164	Female	30	Orthodox	Married	Yes	3	Degree and above	Governmental employee	7500	Yes	Yes	Yes	No	No	No	No	No	No	Heavy Noise of weaponries/explosion	2	It happened to me	Yes, someone else was seriously injured or killed	A little bit	A little bit	Moderately	A little bit	Moderately	Quite a bit	Quite a bit	Quite a bit	Quite a bit	Moderately	Quite a bit	Moderately	A little bit	Moderately	Quite a bit	Extremely	Quite a bit	Extremely	Quite a bit	Extremely	No	No	No	More than 5	Uncertain	Easy	No
484	Male	43	Orthodox	Married	No		Degree and above	Governmental employee	7000	No	No	Yes	No	No	No	No	Yes	No	Lack of food or water	1	Directly I witnessed it	Yes, someone else was seriously injured or killed	A little bit	Moderately	A little bit	Not at all	A little bit	Moderately	A little bit	Not at all	A little bit	Moderately	A little bit	Not at all	Not at all	Not at all	A little bit	Moderately	A little bit	Not at all	A little bit	Moderately	No	No	No	1 or 2	Little concern and interest	Easy	No
502	Male	26	catholic	Married	Yes	2	Primary school	Daily laborer	4400	No	Yes	No	No	No	No	No	No	No	Heavy Noise of weaponries/explosion	3	Directly I witnessed it	Yes, someone else was seriously injured or killed	Not at all	A little bit	Moderately	Quite a bit	Moderately	A little bit	Not at all	A little bit	Moderately	Moderately	Quite a bit	Moderately	A little bit	Not at all	A little bit	Moderately	A little bit	Not at all	A little bit	Moderately	No	No	Yes	3-5	Some	Possible	No
514	Male	27	Muslim	Married	No		Diploma	Private employee	7400	No	No	Yes	No	No	No	No	No	No	Lack of food or water	1	I learned about it	Yes, someone else was seriously injured or killed	Not at all	A little bit	Moderately	Quite a bit	Moderately	A little bit	Not at all	A little bit	Moderately	Quite a bit	Moderately	A little bit	A little bit	Not at all	A little bit	Not at all	Not at all	A little bit	A little bit	A little bit	No	No	Yes	3-5	Little concern and interest	Possible	Yes
381	Female	24	Orthodox	Single	No		Can’t read and write	House-wife	1000	Yes	Yes	No	No	No	No	No	No	Yes	Destruction of personal property	1	I learned about it	Yes, someone else was seriously injured or killed	Moderately	Moderately	A little bit	A little bit	Moderately	A little bit	A little bit	Moderately	A little bit	A little bit	Moderately	Moderately	Quite a bit	Quite a bit	Moderately	Moderately	Quite a bit	Moderately	Moderately	Moderately	No	No	No	More than 5	Uncertain	Very difficult	No
123	Male	45	Orthodox	Single	No		Diploma	Governmental employee	5900	No	Yes	Yes	Yes	Yes	No	Yes	Yes	No	Made to accept ideas against will	4	It happened to me	Yes, I was seriously injured	A little bit	Quite a bit	Not at all	Not at all	Quite a bit	Moderately	Quite a bit	Moderately	Quite a bit	Moderately	Quite a bit	Moderately	Not at all	Moderately	Quite a bit	Moderately	A little bit	Not at all	Moderately	Quite a bit	No	No	No	none	Little concern and interest	Very difficult	No
389	Male	42	Orthodox	Married	Yes	3	secondary school	Governmental employee	4000	No	No	Yes	Yes	No	No	Yes	No	No	Murder of family member /friend	2	exposed as part of my job	Yes, I was seriously injured	Moderately	A little bit	A little bit	A little bit	Moderately	Moderately	A little bit	Moderately	Moderately	Moderately	Moderately	A little bit	Quite a bit	Moderately	Moderately	A little bit	Moderately	Moderately	A little bit	Quite a bit	Yes	No	Yes	1 or 2	Little concern and interest	Difficult	No
443	Male	22	Muslim	Married	Yes	1	Diploma	Governmental employee	5000	Yes	Yes	No	No	Yes	No	No	No	No	Destruction of personal property	2	I learned about it	Yes, someone else was seriously injured or killed	A little bit	Not at all	Not at all	A little bit	A little bit	A little bit	Not at all	Not at all	Not at all	Moderately	A little bit	Not at all	Quite a bit	Moderately	A little bit	A little bit	A little bit	Moderately	A little bit	A little bit	No	No	Yes	1 or 2	Little concern and interest	Very difficult	No
341	Male	22	catholic	Single	No		secondary school	Others	0	No	No	No	No	No	Yes	No	Yes	No	Physical trauma/ Serious injury	1	It happened to me	Yes, someone else was seriously injured or killed	A little bit	Not at all	Not at all	A little bit	Not at all	A little bit	A little bit	Not at all	Not at all	A little bit	A little bit	A little bit	Not at all	Not at all	A little bit	A little bit	A little bit	Not at all	Not at all	Not at all	No	No	No	3-5	Some	Easy	No
12	Female	38	Protestant	Married	Yes	2	secondary school	Self-work/private	4000	No	Yes	No	Yes	No	Yes	No	Yes	Yes	Physical trauma/ Serious injury	4	Directly I witnessed it	Yes, someone else was seriously injured or killed	A little bit	A little bit	A little bit	Moderately	Extremely	Quite a bit	Extremely	Quite a bit	Extremely	Not at all	Not at all	Quite a bit	Moderately	Quite a bit	Moderately	Extremely	Moderately	Quite a bit	Moderately	Quite a bit	No	Yes	No	1 or 2	No concern and interest	Difficult	Yes
581	Female	28	Orthodox	Single	No		Diploma	Governmental employee	5200	No	Yes	Yes	No	No	No	No	No	No	Lack of food or water	1	It happened to me	Yes, I was seriously injured	Not at all	A little bit	A little bit	A little bit	Not at all	Not at all	A little bit	Not at all	A little bit	Moderately	A little bit	Not at all	A little bit	Not at all	Not at all	A little bit	A little bit	A little bit	Not at all	Not at all	No	No	No	More than 5	A lot	very Easy	No
540	Male	39	Orthodox	Married	Yes	6	Diploma	Private employee	9500	No	No	Yes	Yes	Yes	No	No	Yes	No	Physical trauma/ Serious injury	1	It happened to me	Yes, I was seriously injured	A little bit	Quite a bit	Extremely	Quite a bit	Moderately	Quite a bit	Moderately	Quite a bit	Moderately	Quite a bit	Extremely	Quite a bit	Moderately	Moderately	Quite a bit	Moderately	Quite a bit	Extremely	Quite a bit	Moderately	No	No	No	3-5	Uncertain	Possible	No
382	Male	44	Protestant	Married	Yes	3	Degree and above	Private employee	4600	No	Yes	Yes	Yes	No	Yes	No	No	Yes	Imprisonment against your will	1	It happened to me	Yes, someone else was seriously injured or killed	Moderately	Moderately	A little bit	Moderately	Moderately	A little bit	Moderately	A little bit	Moderately	Moderately	A little bit	A little bit	Quite a bit	Quite a bit	Moderately	Moderately	Moderately	Moderately	A little bit	A little bit	No	No	Yes	none	Little concern and interest	very Easy	No
203	Male	25	Muslim	Single	No		secondary school	Self-work/private	4000	Yes	No	No	No	No	No	No	No	No	Heavy Noise of weaponries/explosion	1	Directly I witnessed it	Yes, someone else was seriously injured or killed	A little bit	Not at all	Moderately	Not at all	Quite a bit	Quite a bit	A little bit	A little bit	A little bit	Quite a bit	Quite a bit	Quite a bit	Not at all	Not at all	Moderately	Not at all	Not at all	Not at all	Not at all	Not at all	No	No	No	3-5	Uncertain	Easy	No
451	Female	33	Muslim	Married	Yes	3	Diploma	Self-work/private	5000	No	No	Yes	Yes	Yes	Yes	No	No	Yes	Ill health without medical care	3	I learned about it	Yes, someone else was seriously injured or killed	Quite a bit	Moderately	Moderately	Quite a bit	Quite a bit	Quite a bit	Moderately	Moderately	Quite a bit	Moderately	Quite a bit	Moderately	Moderately	Moderately	Moderately	Quite a bit	Moderately	Quite a bit	Moderately	Moderately	No	No	Yes	1 or 2	No concern and interest	Very difficult	No
506	Female	35	Orthodox	Married	Yes	2	Diploma	House-wife	0	No	Yes	No	No	No	No	No	No	No	Heavy Noise of weaponries/explosion	2	I learned about it	Yes, someone else was seriously injured or killed	Not at all	A little bit	Moderately	A little bit	Not at all	A little bit	Moderately	A little bit	Not at all	A little bit	Moderately	A little bit	Not at all	A little bit	Moderately	A little bit	Not at all	A little bit	Moderately	Moderately	No	No	No	3-5	Some	Easy	No
549	Male	27	Protestant	Single	No		Diploma	Governmental employee	7300	No	No	Yes	No	No	No	No	No	No	Lack of food or water	1	It happened to me	Yes, I was seriously injured	A little bit	Moderately	Quite a bit	Moderately	A little bit	Not at all	A little bit	Moderately	Quite a bit	Moderately	A little bit	Not at all	A little bit	Not at all	A little bit	Moderately	Quite a bit	Moderately	A little bit	Not at all	No	No	Yes	3-5	Little concern and interest	Difficult	No
408	Male	60	Orthodox	Married	Yes	3	Degree and above	Private employee	8800	No	Yes	Yes	Yes	No	Yes	No	Yes	Yes	Imprisonment against your will	2	I learned about it	Yes, someone else was seriously injured or killed	Moderately	Quite a bit	Moderately	Moderately	Quite a bit	Quite a bit	Moderately	Moderately	Quite a bit	Moderately	Quite a bit	Moderately	Moderately	A little bit	A little bit	A little bit	Moderately	A little bit	A little bit	A little bit	Yes	No	Yes	More than 5	Uncertain	Difficult	No
391	Female	26	Orthodox	Married	Yes	1	Primary school	Self-work/private	4000	Yes	Yes	Yes	No	No	No	No	No	No	Destruction of personal property	1	It happened to me	Yes, I was seriously injured	Moderately	A little bit	Moderately	Moderately	Moderately	A little bit	A little bit	A little bit	A little bit	Moderately	A little bit	Moderately	Moderately	Quite a bit	Quite a bit	Moderately	Moderately	Moderately	Moderately	A little bit	No	No	Yes	none	Little concern and interest	Very difficult	No
524	Female	22	Muslim	Single	No		secondary school	Self-work/private	4600	No	Yes	No	No	No	Yes	No	No	No	Ill health without medical care	1	It happened to me	Yes, I was seriously injured	Not at all	A little bit	Moderately	A little bit	Not at all	A little bit	Moderately	A little bit	A little bit	Not at all	A little bit	Moderately	Moderately	A little bit	Not at all	A little bit	Moderately	A little bit	Not at all	A little bit	No	No	Yes	3-5	Uncertain	Possible	No
579	Female	33	Orthodox	Married	No		secondary school	Self-work/private	8000	Yes	No	Yes	No	Yes	No	Yes	Yes	Yes	Destruction of personal property	1	I learned about it	Yes, someone else was seriously injured or killed	Quite a bit	Moderately	Quite a bit	Moderately	Quite a bit	Quite a bit	Moderately	Quite a bit	A little bit	Quite a bit	Moderately	Moderately	Quite a bit	Quite a bit	Quite a bit	A little bit	Moderately	A little bit	Moderately	A little bit	Yes	No	Yes	3-5	Little concern and interest	Possible	Yes
199	Female	36	Orthodox	Married	Yes	2	Degree and above	Private employee	12000	No	Yes	Yes	No	No	No	No	No	No	Heavy Noise of weaponries/explosion	1	It happened to me	Yes, I was seriously injured	Not at all	A little bit	Moderately	A little bit	Quite a bit	Moderately	Quite a bit	Moderately	Quite a bit	Quite a bit	Quite a bit	Moderately	Not at all	A little bit	Moderately	Quite a bit	Moderately	Quite a bit	Moderately	Quite a bit	No	No	No	1 or 2	Uncertain	Easy	No
262	Female	48	Muslim	Married	Yes	9	Can’t read and write	House-wife	5000	Yes	Yes	Yes	No	No	No	No	No	No	Lack of food or water	1	It happened to me	Yes, I was seriously injured	Not at all	A little bit	Moderately	Quite a bit	Moderately	Quite a bit	Quite a bit	A little bit	Moderately	A little bit	Moderately	Quite a bit	Not at all	A little bit	Not at all	A little bit	Not at all	A little bit	A little bit	Moderately	No	No	No	none	Uncertain	Possible	No
1	Female	27	Protestant	Married	No		Can’t read and write	Daily laborer	2000	Yes	Yes	No	No	Yes	Yes	No	Yes	No	Physical trauma/ Serious injury	2	It happened to me	Yes, I was seriously injured	A little bit	Quite a bit	Moderately	Quite a bit	Extremely	Moderately	Extremely	Quite a bit	A little bit	Quite a bit	Extremely	Moderately	Quite a bit	Moderately	Quite a bit	Extremely	Quite a bit	Moderately	Extremely	Quite a bit	No	No	No	none	A lot	very Easy	No
131	Female	45	catholic	Married	Yes	4	Diploma	Governmental employee	3500	No	Yes	No	No	No	Yes	Yes	Yes	No	Lack of food or water	4	exposed as part of my job	Yes, someone else was seriously injured or killed	Not at all	Not at all	A little bit	A little bit	Not at all	A little bit	Not at all	Extremely	Extremely	A little bit	A little bit	Quite a bit	Not at all	A little bit	Not at all	Moderately	A little bit	Moderately	A little bit	A little bit	No	No	No	none	Uncertain	Difficult	No
459	Female	27	catholic	Married	Yes	2	Diploma	House-wife	0	Yes	No	No	No	No	Yes	No	No	No	Ill health without medical care	1	It happened to me	Yes, I was seriously injured	Quite a bit	Quite a bit	Extremely	Quite a bit	Moderately	Quite a bit	Extremely	Quite a bit	Moderately	Quite a bit	Moderately	Quite a bit	Moderately	A little bit	Moderately	Quite a bit	Extremely	Quite a bit	Extremely	Extremely	No	No	No	1 or 2	Little concern and interest	Easy	No
202	Female	35	Orthodox	Married	Yes	3	Primary school	House-wife	3000	Yes	Yes	Yes	Yes	No	No	No	No	No	Murder of family member /friend	1	It happened to me	Yes, someone else was seriously injured or killed	A little bit	Not at all	A little bit	Moderately	A little bit	Not at all	Moderately	Quite a bit	Quite a bit	Moderately	Not at all	Quite a bit	Moderately	A little bit	Not at all	Not at all	A little bit	Not at all	Quite a bit	Moderately	No	No	No	3-5	Some	Difficult	No
235	Male	62	Orthodox	Married	No		Primary school	Self-work/private	3700	Yes	Yes	Yes	No	No	No	No	No	Yes	Heavy Noise of weaponries/explosion	1	It happened to me	Yes, I was seriously injured	Moderately	Quite a bit	Quite a bit	Quite a bit	Moderately	A little bit	Not at all	Moderately	Quite a bit	Quite a bit	Moderately	Moderately	A little bit	Moderately	Quite a bit	Moderately	Moderately	Moderately	Moderately	A little bit	No	No	No	3-5	Uncertain	Possible	No
186	Male	28	Muslim	Single	No		Diploma	Self-work/private	1300	Yes	Yes	No	No	No	No	Yes	Yes	No	Heavy Noise of weaponries/explosion	1	It happened to me	Yes, someone else was seriously injured or killed	Not at all	A little bit	Moderately	Quite a bit	Quite a bit	Extremely	Extremely	Extremely	Quite a bit	Quite a bit	Quite a bit	Quite a bit	Moderately	Moderately	A little bit	Moderately	Quite a bit	Moderately	Quite a bit	Not at all	No	No	No	3-5	Uncertain	Easy	No
143	Female	44	Others	Divorced	No		Primary school	Daily laborer	3000	Yes	Yes	No	No	Yes	Yes	Yes	Yes	Yes	Witnessing murder of family member /friend	6	exposed as part of my job	Yes, I was seriously injured	Quite a bit	Quite a bit	Moderately	Moderately	Moderately	Moderately	Moderately	Moderately	Moderately	A little bit	Not at all	A little bit	Moderately	Quite a bit	Quite a bit	Moderately	Quite a bit	Quite a bit	Quite a bit	Quite a bit	No	No	No	1 or 2	Some	Difficult	No
558	Female	28	Orthodox	Single	No		Diploma	Governmental employee	5200	No	Yes	Yes	No	No	No	No	No	No	Lack of food or water	1	It happened to me	Yes, I was seriously injured	Not at all	A little bit	A little bit	A little bit	Not at all	Not at all	A little bit	Not at all	A little bit	Moderately	A little bit	Not at all	A little bit	Not at all	Not at all	A little bit	A little bit	A little bit	Not at all	Not at all	No	No	No	More than 5	A lot	very Easy	No
372	Female	60	Orthodox	Married	Yes	2	Diploma	Governmental employee	5000	Yes	Yes	Yes	No	No	Yes	Yes	No	Yes	Murder of family member /friend	1	I learned about it	Yes, I was seriously injured	Moderately	A little bit	A little bit	Moderately	A little bit	A little bit	Moderately	A little bit	Moderately	A little bit	A little bit	A little bit	A little bit	Moderately	A little bit	Moderately	A little bit	Moderately	A little bit	A little bit	No	No	No	1 or 2	Uncertain	Difficult	No
344	Male	30	Muslim	Divorced	Yes	2	Primary school	Daily laborer	1000	Yes	No	No	Yes	No	Yes	No	No	No	Destruction of personal property	1	It happened to me	Yes, I was seriously injured	Moderately	Moderately	A little bit	Not at all	Moderately	A little bit	A little bit	Not at all	Moderately	Moderately	Moderately	Moderately	Not at all	Moderately	A little bit	A little bit	A little bit	A little bit	A little bit	A little bit	No	No	No	More than 5	Uncertain	very Easy	No
420	Female	30	Muslim	Married	Yes	1	Degree and above	Governmental employee	8000	Yes	Yes	Yes	Yes	No	No	No	No	No	Murder of family member /friend	1	I learned about it	Yes, someone else was seriously injured or killed	A little bit	Moderately	Quite a bit	Moderately	A little bit	Moderately	Moderately	Moderately	Moderately	A little bit	A little bit	Quite a bit	Moderately	Quite a bit	Quite a bit	Quite a bit	Moderately	Quite a bit	Moderately	Quite a bit	No	No	No	More than 5	No concern and interest	very Easy	No
491	Male	31	Protestant	Single	No		secondary school	Governmental employee	4100	Yes	Yes	No	No	No	No	No	No	No	Heavy Noise of weaponries/explosion	2	I learned about it	Yes, someone else was seriously injured or killed	Not at all	A little bit	Moderately	Not at all	A little bit	Moderately	Not at all	A little bit	Moderately	Not at all	A little bit	Moderately	Not at all	Not at all	A little bit	Moderately	Not at all	A little bit	Moderately	Not at all	No	No	No	3-5	Some	very Easy	No
499	Male	24	Protestant	Single	No		Diploma	Governmental employee	5500	No	Yes	No	No	No	No	No	No	No	Heavy Noise of weaponries/explosion	1	I learned about it	Yes, someone else was seriously injured or killed	Not at all	A little bit	Moderately	A little bit	Not at all	A little bit	Moderately	A little bit	Not at all	A little bit	Moderately	A little bit	Not at all	Not at all	A little bit	Moderately	A little bit	Not at all	A little bit	Moderately	No	No	No	1 or 2	No concern and interest	Possible	Yes
256	Male	55	Muslim	Married	Yes	5	Diploma	Self-work/private	6500	No	No	No	No	Yes	No	No	No	No	Witnessing murder of family member /friend	1	Directly I witnessed it	Yes, someone else was seriously injured or killed	Quite a bit	Moderately	Quite a bit	Quite a bit	Moderately	Quite a bit	Quite a bit	Moderately	Quite a bit	Quite a bit	Moderately	Quite a bit	Quite a bit	Moderately	Quite a bit	Quite a bit	Moderately	Quite a bit	Moderately	Moderately	Yes	No	Yes	none	No concern and interest	Difficult	No
497	Female	46	Orthodox	Single	No		Diploma	Governmental employee	8200	No	Yes	Yes	No	No	No	No	No	No	Heavy Noise of weaponries/explosion	1	Directly I witnessed it	Yes, someone else was seriously injured or killed	Not at all	Not at all	A little bit	Not at all	A little bit	Not at all	A little bit	A little bit	A little bit	A little bit	Moderately	A little bit	Not at all	Not at all	A little bit	Moderately	A little bit	Not at all	A little bit	A little bit	No	No	No	3-5	Some	Easy	No
523	Male	31	Orthodox	Married	Yes	2	Diploma	Self-work/private	7900	No	Yes	Yes	No	No	No	No	No	No	Heavy Noise of weaponries/explosion	4	Directly I witnessed it	Yes, someone else was seriously injured or killed	Not at all	A little bit	Moderately	Quite a bit	Moderately	A little bit	Not at all	A little bit	Moderately	Quite a bit	Moderately	A little bit	Not at all	A little bit	Moderately	A little bit	A little bit	Not at all	Not at all	A little bit	No	No	No	3-5	Uncertain	Easy	No
88	Female	35	Muslim	Widowed	No		Diploma	Private employee	5000	Yes	No	Yes	No	Yes	No	Yes	No	No	Imprisonment against your will	4	It happened to me	Yes, I was seriously injured	A little bit	Quite a bit	Moderately	Quite a bit	Moderately	A little bit	Quite a bit	Not at all	Quite a bit	Extremely	Quite a bit	Moderately	Moderately	Not at all	A little bit	Moderately	Quite a bit	Extremely	Moderately	Quite a bit	No	No	No	More than 5	Uncertain	Difficult	No
407	Male	24	Orthodox	Single	No		Can’t read and write	Self-work/private	5500	Yes	Yes	Yes	Yes	No	Yes	No	No	No	Destruction of personal property	3	I learned about it	Yes, someone else was seriously injured or killed	Moderately	A little bit	Moderately	Moderately	A little bit	Moderately	A little bit	A little bit	A little bit	Moderately	A little bit	A little bit	Moderately	Quite a bit	Moderately	Moderately	Quite a bit	Moderately	Quite a bit	Moderately	No	No	Yes	More than 5	Little concern and interest	Very difficult	No
569	Female	23	Orthodox	Married	Yes	1	Primary school	Private employee	4900	No	Yes	No	No	No	No	No	No	No	Heavy Noise of weaponries/explosion	2	I learned about it	Yes, someone else was seriously injured or killed	Not at all	A little bit	Moderately	A little bit	Not at all	A little bit	Moderately	A little bit	A little bit	Moderately	A little bit	A little bit	A little bit	Not at all	A little bit	A little bit	A little bit	Moderately	Moderately	Moderately	No	No	No	More than 5	A lot	Easy	Yes
379	Male	28	Orthodox	Single	No		Degree and above	Self-work/private	5000	Yes	Yes	No	No	No	Yes	Yes	Yes	Yes	Made to accept ideas against will	1	I learned about it	Yes, I was seriously injured	A little bit	Moderately	A little bit	Moderately	A little bit	A little bit	Moderately	Moderately	Moderately	A little bit	Moderately	Moderately	Moderately	A little bit	A little bit	A little bit	A little bit	Moderately	A little bit	A little bit	No	No	No	1 or 2	Little concern and interest	Easy	No
279	Female	36	Orthodox	Married	Yes	4	Degree and above	Governmental employee	5200	Yes	Yes	Yes	No	No	Yes	No	No	No	Ill health without medical care	3	It happened to me	Yes, I was seriously injured	Not at all	A little bit	Moderately	Quite a bit	Moderately	Quite a bit	Moderately	A little bit	Moderately	Quite a bit	Moderately	Quite a bit	Not at all	A little bit	Quite a bit	Moderately	Quite a bit	Moderately	Quite a bit	Moderately	No	No	No	1 or 2	Uncertain	Difficult	No
333	Male	28	Orthodox	Single	No		Degree and above	Governmental employee	2000	No	Yes	Yes	Yes	No	No	No	No	No	Lack of food or water	1	exposed as part of my job	Yes, someone else was seriously injured or killed	Quite a bit	A little bit	Moderately	Moderately	Moderately	A little bit	Moderately	A little bit	A little bit	Moderately	A little bit	Moderately	A little bit	A little bit	Moderately	Moderately	A little bit	Moderately	A little bit	A little bit	No	No	No	More than 5	Some	Easy	No
460	Male	43	Muslim	Married	Yes	2	Degree and above	Governmental employee	6400	No	No	No	Yes	No	No	No	Yes	No	Physical trauma/ Serious injury	1	It happened to me	Yes, I was seriously injured	Moderately	Quite a bit	Extremely	Moderately	Quite a bit	Extremely	Moderately	Quite a bit	Extremely	Moderately	Quite a bit	Extremely	Moderately	Moderately	Quite a bit	Extremely	Moderately	Quite a bit	Extremely	Moderately	No	No	No	3-5	Little concern and interest	Easy	Yes
319	Female	50	Orthodox	Married	Yes	6	Diploma	Private employee	4600	Yes	Yes	Yes	No	No	Yes	No	No	Yes	Imprisonment against your will	2	It happened to me	Yes, I was seriously injured	A little bit	Moderately	A little bit	A little bit	A little bit	Moderately	Moderately	A little bit	Moderately	A little bit	Moderately	A little bit	Moderately	A little bit	A little bit	A little bit	Moderately	Moderately	A little bit	A little bit	No	No	No	1 or 2	Little concern and interest	very Easy	No
440	Female	29	Orthodox	Single	No		Degree and above	Daily laborer	4300	No	Yes	Yes	No	Yes	No	Yes	Yes	No	Witnessing murder of family member /friend	3	exposed as part of my job	Yes, someone else was seriously injured or killed	Moderately	Quite a bit	Moderately	A little bit	Moderately	Moderately	Moderately	A little bit	Moderately	Moderately	Moderately	Moderately	A little bit	Moderately	Moderately	Moderately	A little bit	A little bit	A little bit	A little bit	No	No	No	3-5	Uncertain	Very difficult	No
475	Male	25	Orthodox	Single	No		secondary school	Private employee	5200	No	Yes	No	No	Yes	No	No	No	No	Witnessing murder of family member /friend	1	Directly I witnessed it	Yes, someone else was seriously injured or killed	Moderately	Quite a bit	Extremely	Moderately	Quite a bit	Extremely	Moderately	Quite a bit	Extremely	Moderately	Quite a bit	Extremely	Moderately	Moderately	Quite a bit	Extremely	Moderately	Quite a bit	Extremely	Moderately	No	No	No	3-5	Uncertain	Easy	No
156	Female	31	Orthodox	Married	Yes	2	Degree and above	Governmental employee	6000	Yes	Yes	Yes	No	No	No	No	No	No	Destruction of personal property	3	It happened to me	Yes, I was seriously injured	Not at all	A little bit	Moderately	Moderately	Quite a bit	Moderately	Quite a bit	Moderately	Quite a bit	Moderately	Quite a bit	Quite a bit	Quite a bit	Quite a bit	Moderately	A little bit	A little bit	Not at all	Quite a bit	Moderately	No	No	No	3-5	Uncertain	Possible	No
447	Female	40	Muslim	Married	Yes	4	Degree and above	Private employee	5000	Yes	Yes	Yes	No	No	Yes	No	No	No	Lack of food or water	4	Directly I witnessed it	Yes, I was seriously injured	Quite a bit	Moderately	Moderately	Moderately	Moderately	Quite a bit	Quite a bit	Quite a bit	Moderately	Quite a bit	Moderately	Moderately	Quite a bit	Moderately	Moderately	Moderately	Moderately	Quite a bit	Moderately	Moderately	Yes	No	Yes	1 or 2	Little concern and interest	Very difficult	No
210	Male	70	Orthodox	Widowed	Yes	10	Can’t read and write	Others	0	Yes	Yes	Yes	No	No	No	No	No	No	Lack of food or water	3	It happened to me	Yes, I was seriously injured	Not at all	A little bit	Moderately	A little bit	Quite a bit	Moderately	A little bit	Quite a bit	Moderately	A little bit	Quite a bit	Moderately	Not at all	A little bit	Moderately	Moderately	Moderately	A little bit	Moderately	A little bit	No	No	No	More than 5	Uncertain	Easy	No
277	Female	19	Muslim	Married	Yes	2	Primary school	House-wife	5700	Yes	Yes	Yes	No	No	No	No	No	No	Destruction of personal property	2	It happened to me	Yes, I was seriously injured	Not at all	A little bit	Moderately	Quite a bit	Moderately	A little bit	Not at all	Moderately	Moderately	A little bit	Not at all	A little bit	Not at all	A little bit	Moderately	Moderately	A little bit	Moderately	Quite a bit	A little bit	No	No	No	1 or 2	Uncertain	Possible	No
282	Male	18	Orthodox	Single	No		secondary school	Others	0	Yes	Yes	Yes	No	No	No	Yes	No	No	Made to accept ideas against will	4	It happened to me	Yes, I was seriously injured	Moderately	Quite a bit	Moderately	Moderately	Quite a bit	Moderately	Quite a bit	Quite a bit	Moderately	Quite a bit	Moderately	Moderately	Moderately	Quite a bit	Moderately	Quite a bit	Moderately	Quite a bit	Moderately	Not at all	No	No	No	none	Uncertain	Difficult	No
571	Female	43	Orthodox	Single	No		secondary school	Private employee	4500	No	No	No	No	No	Yes	No	No	No	Ill health without medical care	2	It happened to me	Yes, I was seriously injured	Not at all	A little bit	Moderately	A little bit	Not at all	A little bit	Moderately	A little bit	Not at all	A little bit	Moderately	A little bit	Not at all	Not at all	A little bit	Moderately	A little bit	A little bit	Not at all	Not at all	No	No	No	More than 5	A lot	very Easy	No
545	Male	34	Muslim	Single	No		Diploma	Governmental employee	5500	Yes	No	No	Yes	Yes	No	No	No	No	Murder of family member /friend	1	Directly I witnessed it	Yes, someone else was seriously injured or killed	A little bit	Moderately	Quite a bit	Extremely	Quite a bit	Moderately	Quite a bit	Extremely	Quite a bit	Moderately	Quite a bit	Extremely	Extremely	Moderately	Quite a bit	Extremely	Extremely	Quite a bit	Extremely	Quite a bit	No	No	Yes	1 or 2	Uncertain	Possible	Yes
172	Male	19	Orthodox	Married	No		Primary school	Self-work/private	7000	Yes	No	No	No	No	No	No	No	No	Destruction of personal property	3	It happened to me	Yes, I was seriously injured	A little bit	Moderately	Quite a bit	Extremely	Quite a bit	Moderately	Quite a bit	Extremely	Quite a bit	Moderately	Quite a bit	Quite a bit	Not at all	A little bit	Moderately	Quite a bit	Extremely	Quite a bit	Quite a bit	Moderately	No	No	No	3-5	Uncertain	Possible	No
380	Male	21	Orthodox	Single	No		secondary school	Self-work/private	3200	No	Yes	Yes	No	No	Yes	Yes	Yes	Yes	Heavy Noise of weaponries/explosion	1	It happened to me	Yes, I was seriously injured	Moderately	Moderately	A little bit	Moderately	Moderately	A little bit	Moderately	Moderately	A little bit	Moderately	Moderately	A little bit	Moderately	A little bit	Not at all	Not at all	A little bit	A little bit	Not at all	Not at all	No	No	No	1 or 2	Little concern and interest	Difficult	No
260	Male	21	Protestant	Married	Yes	1	Diploma	Governmental employee	3700	Yes	Yes	Yes	No	No	No	No	Yes	No	Physical trauma/ Serious injury	1	It happened to me	Yes, I was seriously injured	Not at all	A little bit	Moderately	A little bit	A little bit	Moderately	Quite a bit	A little bit	Moderately	Moderately	A little bit	Not at all	Not at all	A little bit	Quite a bit	Moderately	A little bit	Moderately	Quite a bit	Moderately	No	No	No	none	Uncertain	Possible	No
429	Male	30	catholic	Divorced	Yes	1	Diploma	Private employee	5400	Yes	Yes	No	No	Yes	No	Yes	Yes	Yes	Imprisonment against your will	1	It happened to me	Yes, I was seriously injured	Quite a bit	Moderately	A little bit	Moderately	Moderately	A little bit	A little bit	A little bit	A little bit	Moderately	A little bit	A little bit	A little bit	Moderately	Moderately	Not at all	Moderately	A little bit	A little bit	A little bit	No	No	No	1 or 2	No concern and interest	Very difficult	Yes
577	Female	56	Muslim	Married	Yes	4	Can’t read and write	Self-work/private	4765	Yes	Yes	Yes	Yes	No	Yes	No	Yes	No	Murder of family member /friend	1	Directly I witnessed it	Yes, someone else was seriously injured or killed	Quite a bit	Moderately	Moderately	Moderately	Quite a bit	Moderately	Quite a bit	Moderately	A little bit	Quite a bit	Moderately	A little bit	A little bit	A little bit	Not at all	A little bit	A little bit	Not at all	A little bit	Moderately	Yes	No	No	1 or 2	No concern and interest	Easy	No
434	Female	22	Protestant	Single	No		secondary school	Others	0	No	No	No	No	No	Yes	Yes	No	No	Ill health without medical care	2	It happened to me	Yes, I was seriously injured	A little bit	Not at all	Not at all	A little bit	A little bit	A little bit	Not at all	A little bit	A little bit	Moderately	A little bit	Not at all	Not at all	A little bit	A little bit	Not at all	Not at all	A little bit	A little bit	A little bit	No	No	No	More than 5	A lot	Easy	No
394	Male	38	Orthodox	Single	No		Degree and above	Governmental employee	6000	Yes	Yes	Yes	No	No	Yes	Yes	Yes	Yes	Physical trauma/ Serious injury	2	I learned about it	Yes, someone else was seriously injured or killed	Moderately	Quite a bit	Moderately	Moderately	A little bit	Moderately	Moderately	A little bit	Moderately	Moderately	Moderately	A little bit	Moderately	Moderately	Moderately	Quite a bit	Quite a bit	Quite a bit	Quite a bit	A little bit	No	No	No	none	Little concern and interest	Very difficult	No
366	Male	30	Muslim	Single	No		secondary school	Private employee	4500	No	No	Yes	Yes	No	No	No	No	No	Murder of family member /friend	1	It happened to me	Yes, someone else was seriously injured or killed	Moderately	A little bit	Not at all	Not at all	Moderately	Moderately	A little bit	Moderately	Moderately	A little bit	Moderately	A little bit	Moderately	Not at all	Moderately	Moderately	A little bit	Moderately	Moderately	A little bit	No	No	Yes	none	Little concern and interest	Very difficult	No
390	Male	24	Muslim	Single	No		secondary school	Private employee	5000	Yes	Yes	No	Yes	Yes	Yes	No	No	No	Ill health without medical care	1	It happened to me	Yes, I was seriously injured	Moderately	A little bit	Moderately	A little bit	A little bit	Moderately	Moderately	Moderately	Moderately	Moderately	Moderately	Moderately	Moderately	A little bit	Moderately	Moderately	Moderately	A little bit	Moderately	Moderately	No	No	No	none	No concern and interest	Difficult	No
539	Female	39	Muslim	Widowed	Yes	2	Diploma	Self-work/private	4000	No	Yes	Yes	Yes	No	Yes	No	No	No	Heavy Noise of weaponries/explosion	2	Directly I witnessed it	Yes, someone else was seriously injured or killed	Not at all	A little bit	Moderately	Quite a bit	Extremely	Quite a bit	Extremely	Quite a bit	Moderately	Quite a bit	Extremely	Quite a bit	Extremely	Moderately	Quite a bit	Extremely	Quite a bit	Moderately	Quite a bit	Extremely	No	No	No	3-5	Some	Easy	No
162	Male	42	Muslim	Married	Yes	4	Diploma	Self-work/private	3800	Yes	Yes	Yes	No	No	No	No	No	No	Lack of food or water	2	It happened to me	Yes, someone else was seriously injured or killed	A little bit	Moderately	Quite a bit	Moderately	Quite a bit	Quite a bit	Moderately	Extremely	Quite a bit	Quite a bit	Quite a bit	Extremely	A little bit	Moderately	Moderately	A little bit	Moderately	A little bit	Moderately	Quite a bit	No	No	No	3-5	Uncertain	Possible	Yes
254	Male	21	Orthodox	Single	No		secondary school	Daily laborer	3000	No	No	Yes	No	No	No	No	No	No	Lack of food or water	9	It happened to me	Yes, someone else was seriously injured or killed	Not at all	Not at all	Not at all	Not at all	Not at all	Not at all	Not at all	Not at all	Not at all	A little bit	A little bit	Not at all	A little bit	Not at all	Not at all	Not at all	Not at all	A little bit	Moderately	A little bit	No	Yes	No	3-5	Uncertain	Difficult	No
399	Male	32	Orthodox	Married	Yes	2	Primary school	Daily laborer	3000	Yes	Yes	Yes	Yes	No	No	Yes	Yes	Yes	Physical trauma/ Serious injury	2	Directly I witnessed it	Yes, someone else was seriously injured or killed	Quite a bit	Moderately	Quite a bit	Moderately	Quite a bit	Moderately	Quite a bit	Moderately	Quite a bit	Moderately	Quite a bit	Moderately	Moderately	A little bit	Moderately	A little bit	A little bit	Moderately	A little bit	A little bit	Yes	No	No	none	Uncertain	Difficult	No
485	Female	33	Muslim	Married	Yes	2	Diploma	Private employee	3000	No	Yes	Yes	No	No	Yes	No	No	No	Ill health without medical care	1	It happened to me	Yes, I was seriously injured	Moderately	Quite a bit	Extremely	Quite a bit	Moderately	Quite a bit	Extremely	Quite a bit	Moderately	Quite a bit	Extremely	Quite a bit	Moderately	Moderately	Quite a bit	Extremely	Quite a bit	Extremely	Quite a bit	Moderately	No	No	No	3-5	Some	very Easy	No
305	Male	26	Orthodox	Married	Yes	1	secondary school	Private employee	2000	Yes	Yes	Yes	Yes	No	No	Yes	No	No	Made to accept ideas against will	3	It happened to me	Yes, I was seriously injured	Moderately	Quite a bit	Moderately	Quite a bit	Quite a bit	Moderately	A little bit	Not at all	Moderately	Moderately	Quite a bit	Moderately	A little bit	Moderately	Moderately	A little bit	Moderately	A little bit	Moderately	Quite a bit	No	No	No	More than 5	Uncertain	Possible	No
559	Male	31	Orthodox	Single	No		secondary school	Governmental employee	3500	No	Yes	No	No	No	No	No	No	No	Heavy Noise of weaponries/explosion	1	Directly I witnessed it	Yes, someone else was seriously injured or killed	Not at all	A little bit	Moderately	Not at all	A little bit	Moderately	Not at all	A little bit	Moderately	Not at all	A little bit	Moderately	Not at all	Not at all	A little bit	Moderately	Not at all	A little bit	Moderately	Not at all	No	No	No	3-5	Little concern and interest	very Easy	No
376	Female	35	Protestant	Married	Yes	2	Diploma	Governmental employee	3500	Yes	Yes	Yes	No	No	No	Yes	No	No	Destruction of personal property	2	I learned about it	Yes, someone else was seriously injured or killed	Moderately	A little bit	A little bit	Moderately	A little bit	A little bit	Moderately	A little bit	Moderately	A little bit	A little bit	A little bit	Moderately	Moderately	A little bit	Moderately	A little bit	Moderately	A little bit	A little bit	No	No	No	3-5	A lot	Difficult	No
110	Male	20	Muslim	Single	No		secondary school	Others	2000	No	Yes	Yes	No	No	No	No	No	No	Lack of food or water	4	Directly I witnessed it	Yes, someone else was seriously injured or killed	A little bit	A little bit	A little bit	A little bit	A little bit	A little bit	A little bit	A little bit	A little bit	A little bit	A little bit	A little bit	A little bit	A little bit	A little bit	A little bit	A little bit	A little bit	A little bit	A little bit	No	No	No	3-5	Some	Easy	No
481	Female	21	Muslim	Single	No		Diploma	Self-work/private	6000	No	No	No	No	No	Yes	No	No	No	Ill health without medical care	1	I learned about it	Yes, someone else was seriously injured or killed	Moderately	Quite a bit	Extremely	Quite a bit	Moderately	Quite a bit	Extremely	Quite a bit	Moderately	Quite a bit	Extremely	Quite a bit	Moderately	Moderately	Quite a bit	Extremely	Extremely	Quite a bit	Moderately	Quite a bit	No	No	No	More than 5	Uncertain	Easy	No
105	Male	25	Orthodox	Married	Yes	2	Degree and above	Governmental employee	5000	No	Yes	Yes	No	No	Yes	No	No	No	Heavy Noise of weaponries/explosion	4	Directly I witnessed it	Yes, someone else was seriously injured or killed	A little bit	Not at all	Not at all	A little bit	A little bit	Not at all	A little bit	A little bit	A little bit	A little bit	Not at all	Not at all	A little bit	Not at all	A little bit	A little bit	Not at all	Not at all	Not at all	A little bit	No	No	Yes	3-5	Some	Easy	No
459	Female	27	catholic	Married	Yes	2	Diploma	House-wife	0	Yes	No	No	No	No	Yes	No	No	No	Ill health without medical care	1	It happened to me	Yes, I was seriously injured	Quite a bit	Quite a bit	Extremely	Quite a bit	Moderately	Quite a bit	Extremely	Quite a bit	Moderately	Quite a bit	Moderately	Quite a bit	Moderately	A little bit	Moderately	Quite a bit	Extremely	Quite a bit	Extremely	Extremely	No	No	No	1 or 2	Little concern and interest	Easy	No
138	Female	31	Muslim	Married	Yes	2	Degree and above	Self-work/private	5600	No	No	No	Yes	No	Yes	No	No	No	Murder of family member /friend	1	I learned about it	Yes, someone else was seriously injured or killed	Not at all	A little bit	Not at all	A little bit	Moderately	Not at all	A little bit	A little bit	Not at all	Moderately	A little bit	Not at all	A little bit	Not at all	A little bit	Moderately	Not at all	A little bit	A little bit	Moderately	No	No	Yes	3-5	Little concern and interest	very Easy	Yes
490	Female	39	Orthodox	Married	Yes	2	Primary school	House-wife	0	No	Yes	Yes	No	No	No	No	No	No	Lack of food or water	1	Directly I witnessed it	Yes, someone else was seriously injured or killed	A little bit	Not at all	A little bit	Moderately	A little bit	Not at all	A little bit	Moderately	Not at all	A little bit	Not at all	Moderately	Not at all	Not at all	A little bit	A little bit	Not at all	A little bit	Moderately	A little bit	No	No	No	3-5	A lot	very Easy	No
327	Female	38	Muslim	Married	Yes	1	Degree and above	Private employee	2000	No	Yes	Yes	No	No	No	No	Yes	Yes	Physical trauma/ Serious injury	1	It happened to me	Yes, I was seriously injured	Moderately	A little bit	Moderately	Moderately	A little bit	Moderately	Moderately	A little bit	Moderately	Moderately	Moderately	Moderately	A little bit	Not at all	Not at all	A little bit	A little bit	Not at all	Not at all	Not at all	No	No	No	none	Uncertain	Difficult	Yes
413	Male	25	Protestant	Single	No		secondary school	Private employee	5500	Yes	Yes	No	Yes	No	No	No	No	No	Destruction of personal property	1	I learned about it	Yes, someone else was seriously injured or killed	Moderately	Quite a bit	Moderately	Moderately	Moderately	Quite a bit	Moderately	Quite a bit	Moderately	A little bit	Moderately	A little bit	Moderately	A little bit	A little bit	Moderately	A little bit	Quite a bit	Moderately	Moderately	No	No	No	More than 5	No concern and interest	Very difficult	No
527	Male	33	Muslim	Single	No		Diploma	Governmental employee	4200	No	No	Yes	No	No	No	No	No	No	Lack of food or water	2	It happened to me	Yes, I was seriously injured	Not at all	A little bit	A little bit	Not at all	A little bit	Moderately	A little bit	Not at all	A little bit	Moderately	A little bit	Not at all	A little bit	Not at all	A little bit	Moderately	A little bit	Not at all	A little bit	Moderately	No	No	No	3-5	Little concern and interest	Possible	Yes
345	Male	40	Muslim	Married	Yes	3	secondary school	Self-work/private	6000	No	No	Yes	Yes	No	Yes	No	No	No	Ill health without medical care	1	It happened to me	Yes, I was seriously injured	Quite a bit	A little bit	Quite a bit	A little bit	A little bit	A little bit	A little bit	Quite a bit	Quite a bit	A little bit	A little bit	A little bit	Moderately	A little bit	Moderately	A little bit	A little bit	A little bit	A little bit	A little bit	No	No	No	1 or 2	No concern and interest	very Easy	Yes
286	Male	26	Orthodox	Single	No		Degree and above	Governmental employee	5100	No	Yes	Yes	No	No	No	No	Yes	No	Heavy Noise of weaponries/explosion	5	Directly I witnessed it	Yes, someone else was seriously injured or killed	A little bit	A little bit	Not at all	Moderately	Not at all	Quite a bit	Not at all	A little bit	Not at all	Quite a bit	A little bit	Not at all	Not at all	Not at all	Not at all	Not at all	Not at all	Not at all	Not at all	Not at all	No	No	No	3-5	Uncertain	Difficult	No
572	Male	47	Muslim	Widowed	Yes	2	Diploma	Private employee	6700	No	Yes	No	No	No	No	No	No	No	Heavy Noise of weaponries/explosion	4	I learned about it	Yes, someone else was seriously injured or killed	Moderately	Quite a bit	Moderately	A little bit	Not at all	Quite a bit	Moderately	A little bit	Not at all	Quite a bit	Moderately	A little bit	A little bit	Not at all	A little bit	Moderately	Quite a bit	Moderately	A little bit	Moderately	No	No	Yes	3-5	Some	Possible	Yes
42	Female	47	Muslim	Married	Yes	5	Degree and above	Private employee	10000	No	Yes	Yes	Yes	Yes	Yes	No	No	No	Lack of food or water	3	Directly I witnessed it	Yes, someone else was seriously injured or killed	Moderately	Moderately	Moderately	Moderately	Moderately	A little bit	A little bit	Moderately	Moderately	Quite a bit	Quite a bit	Quite a bit	Moderately	Moderately	Quite a bit	Quite a bit	Quite a bit	Quite a bit	Moderately	Moderately	No	No	No	1 or 2	Some	Difficult	Yes
362	Female	58	Muslim	Married	Yes	4	secondary school	Governmental employee	4800	Yes	Yes	No	No	Yes	Yes	Yes	Yes	Yes	Destruction of personal property	1	It happened to me	Yes, I was seriously injured	Quite a bit	A little bit	Quite a bit	Quite a bit	A little bit	Quite a bit	A little bit	Quite a bit	A little bit	Quite a bit	A little bit	Quite a bit	Not at all	Not at all	A little bit	A little bit	Moderately	A little bit	Moderately	Moderately	No	No	No	1 or 2	Little concern and interest	Very difficult	No
518	Male	31	Orthodox	Married	Yes	1	Primary school	Daily laborer	4000	No	No	Yes	No	No	Yes	Yes	No	No	Lack of food or water	1	Directly I witnessed it	Yes, someone else was seriously injured or killed	Not at all	A little bit	Moderately	A little bit	Not at all	A little bit	Moderately	A little bit	Not at all	A little bit	Moderately	A little bit	Not at all	Not at all	A little bit	Moderately	A little bit	Not at all	A little bit	Moderately	No	No	No	More than 5	Some	Easy	Yes
242	Male	41	Muslim	Married	Yes	8	Diploma	Governmental employee	9580	Yes	Yes	Yes	No	No	No	No	No	No	Heavy Noise of weaponries/explosion	3	exposed as part of my job	Yes, someone else was seriously injured or killed	Not at all	Moderately	A little bit	Moderately	Moderately	A little bit	Not at all	Quite a bit	Quite a bit	A little bit	Not at all	A little bit	Quite a bit	Moderately	Quite a bit	A little bit	Quite a bit	Moderately	A little bit	Quite a bit	No	No	No	More than 5	A lot	very Easy	No
297	Male	25	Orthodox	Married	Yes	1	Diploma	Self-work/private	2000	Yes	Yes	Yes	Yes	No	No	No	No	No	Destruction of personal property	2	It happened to me	Yes, someone else was seriously injured or killed	Not at all	Not at all	Not at all	Not at all	Not at all	Not at all	Not at all	Not at all	Not at all	Not at all	A little bit	Not at all	Not at all	Not at all	Not at all	Not at all	Not at all	Not at all	Not at all	Not at all	No	No	No	1 or 2	Uncertain	very Easy	Yes
472	Male	32	Orthodox	Married	No		Primary school	Private employee	3900	No	No	No	Yes	No	Yes	No	No	No	Ill health without medical care	1	It happened to me	Yes, I was seriously injured	Not at all	A little bit	Quite a bit	Extremely	Quite a bit	Moderately	Quite a bit	Extremely	Quite a bit	Moderately	Quite a bit	Extremely	Extremely	Moderately	Quite a bit	Extremely	Moderately	Quite a bit	Extremely	Quite a bit	No	No	No	1 or 2	Some	very Easy	No
288	Female	18	Orthodox	Single	No		Primary school	Others	0	No	Yes	Yes	Yes	No	No	No	No	Yes	Murder of family member /friend	2	Directly I witnessed it	Yes, someone else was seriously injured or killed	Not at all	A little bit	Not at all	Moderately	Moderately	Quite a bit	Moderately	Quite a bit	Moderately	Quite a bit	Moderately	Moderately	Not at all	A little bit	Quite a bit	Quite a bit	Moderately	A little bit	Moderately	Quite a bit	No	No	No	1 or 2	Uncertain	Difficult	No
393	Male	29	Muslim	Single	No		Diploma	Governmental employee	6000	Yes	Yes	Yes	Yes	Yes	Yes	No	No	No	Destruction of personal property	1	It happened to me	Yes, I was seriously injured	Quite a bit	A little bit	Moderately	A little bit	Moderately	A little bit	Moderately	A little bit	Moderately	Moderately	A little bit	A little bit	A little bit	Moderately	Moderately	A little bit	A little bit	A little bit	A little bit	A little bit	No	No	Yes	none	No concern and interest	Very difficult	No
300	Female	20	Orthodox	Married	Yes	2	Can’t read and write	House-wife	2500	No	Yes	Yes	No	No	No	No	No	No	Heavy Noise of weaponries/explosion	2	It happened to me	Yes, someone else was seriously injured or killed	Not at all	Not at all	A little bit	Moderately	A little bit	Moderately	A little bit	Not at all	A little bit	A little bit	Not at all	Not at all	A little bit	Not at all	Not at all	Not at all	Not at all	A little bit	Not at all	A little bit	No	No	No	1 or 2	Uncertain	Difficult	No
237	Female	29	Orthodox	Married	Yes	2	Primary school	House-wife	2900	Yes	Yes	Yes	No	Yes	No	No	No	No	Witnessing murder of family member /friend	1	It happened to me	Yes, I was seriously injured	Not at all	Moderately	Moderately	Quite a bit	Moderately	Moderately	Quite a bit	Moderately	Quite a bit	Quite a bit	Moderately	Quite a bit	Not at all	A little bit	Quite a bit	Moderately	Moderately	Quite a bit	Moderately	Quite a bit	No	No	No	1 or 2	Uncertain	Easy	No
219	Male	40	Muslim	Married	Yes	3	secondary school	Self-work/private	6000	Yes	Yes	Yes	No	No	No	No	No	No	Lack of food or water	2	It happened to me	Yes, I was seriously injured	Not at all	A little bit	Moderately	Quite a bit	Quite a bit	Moderately	A little bit	Quite a bit	Quite a bit	Moderately	A little bit	A little bit	Not at all	A little bit	Quite a bit	Extremely	Quite a bit	Moderately	A little bit	Not at all	No	No	No	1 or 2	Uncertain	Easy	No
332	Male	25	Orthodox	Single	No		Degree and above	Governmental employee	1000	Yes	Yes	No	No	No	No	No	No	No	Destruction of personal property	2	exposed as part of my job	Yes, someone else was seriously injured or killed	A little bit	Moderately	Moderately	Moderately	A little bit	Moderately	Moderately	Moderately	Moderately	A little bit	Moderately	A little bit	A little bit	Moderately	Moderately	Moderately	Moderately	A little bit	Moderately	A little bit	No	No	No	More than 5	Some	Easy	No
329	Female	40	Orthodox	Married	Yes	3	Diploma	Self-work/private	5000	No	Yes	Yes	Yes	Yes	No	Yes	No	Yes	Lack of food or water	2	Directly I witnessed it	Yes, I was seriously injured	Moderately	A little bit	Moderately	Moderately	Moderately	A little bit	A little bit	Moderately	A little bit	Moderately	Moderately	A little bit	Moderately	A little bit	Moderately	Moderately	Moderately	A little bit	A little bit	A little bit	No	No	Yes	3-5	Uncertain	Difficult	No
189	Male	21	Protestant	Married	Yes	1	Diploma	Governmental employee	2000	Yes	Yes	Yes	No	No	Yes	No	No	No	Witnessing murder of family member /friend	1	It happened to me	Yes, someone else was seriously injured or killed	Not at all	A little bit	A little bit	Moderately	Quite a bit	Moderately	Quite a bit	Moderately	A little bit	Moderately	A little bit	Not at all	Moderately	Moderately	A little bit	Not at all	A little bit	Moderately	Moderately	A little bit	No	No	No	3-5	Uncertain	Possible	No
207	Male	37	Orthodox	Single	No		Can’t read and write	Self-work/private	1000	Yes	Yes	Yes	No	No	No	No	No	No	Destruction of personal property	2	It happened to me	Yes, I was seriously injured	Not at all	A little bit	Moderately	Moderately	Moderately	A little bit	A little bit	A little bit	A little bit	A little bit	A little bit	Not at all	Not at all	A little bit	Moderately	Quite a bit	Extremely	Quite a bit	Quite a bit	Moderately	No	No	Yes	1 or 2	Uncertain	Possible	No
303	Male	19	Orthodox	Single	No		secondary school	Others	0	Yes	Yes	Yes	Yes	No	No	No	Yes	Yes	Lack of food or water	1	Directly I witnessed it	Yes, someone else was seriously injured or killed	A little bit	Moderately	Extremely	Quite a bit	Moderately	A little bit	Quite a bit	Quite a bit	A little bit	Moderately	Moderately	Quite a bit	Quite a bit	Quite a bit	Quite a bit	Moderately	Quite a bit	Moderately	Moderately	Quite a bit	No	No	No	1 or 2	Little concern and interest	Difficult	No
452	Male	19	Orthodox	Single	No		Diploma	Governmental employee	4000	Yes	Yes	Yes	Yes	No	Yes	No	No	Yes	Heavy Noise of weaponries/explosion	2	I learned about it	Yes, someone else was seriously injured or killed	Moderately	Moderately	Quite a bit	Moderately	Moderately	Moderately	Quite a bit	Moderately	Moderately	Moderately	Moderately	Moderately	Moderately	A little bit	Moderately	Moderately	Quite a bit	Moderately	Moderately	Moderately	No	No	No	1 or 2	No concern and interest	Difficult	Yes
573	Female	30	Orthodox	Single	No		Diploma	Governmental employee	4700	No	Yes	Yes	No	No	No	No	No	No	Heavy Noise of weaponries/explosion	1	I learned about it	Yes, someone else was seriously injured or killed	Not at all	A little bit	Moderately	A little bit	Not at all	A little bit	Moderately	A little bit	Not at all	A little bit	Moderately	A little bit	Not at all	Not at all	A little bit	Moderately	A little bit	Not at all	A little bit	Moderately	No	No	No	More than 5	A lot	very Easy	No
470	Male	21	Muslim	Single	No		secondary school	Others	0	No	No	No	Yes	No	No	No	Yes	No	Physical trauma/ Serious injury	2	It happened to me	Yes, I was seriously injured	A little bit	Moderately	Quite a bit	Moderately	Quite a bit	Extremely	Moderately	Quite a bit	Extremely	Moderately	Quite a bit	Extremely	Moderately	Quite a bit	Extremely	Moderately	Quite a bit	Quite a bit	Extremely	Extremely	No	No	No	3-5	Little concern and interest	Possible	Yes
15	Male	25	Orthodox	Single	No		secondary school	Others	2000	No	Yes	Yes	No	No	Yes	No	No	No	Heavy Noise of weaponries/explosion	6	Directly I witnessed it	Yes, I was seriously injured	Moderately	A little bit	A little bit	A little bit	Moderately	A little bit	Moderately	A little bit	Moderately	A little bit	A little bit	A little bit	Not at all	A little bit	A little bit	A little bit	Not at all	A little bit	A little bit	A little bit	No	No	No	1 or 2	Uncertain	Easy	Yes
446	Male	23	Orthodox	Single	No		Degree and above	Self-work/private	4500	Yes	Yes	No	No	No	Yes	Yes	Yes	Yes	Ill health without medical care	3	I learned about it	Yes, someone else was seriously injured or killed	Moderately	A little bit	Moderately	Moderately	Moderately	Quite a bit	Moderately	Moderately	A little bit	Moderately	Moderately	Quite a bit	Moderately	Quite a bit	Moderately	Moderately	Quite a bit	Quite a bit	Quite a bit	Quite a bit	No	No	No	More than 5	Uncertain	Very difficult	No
26	Female	48	Orthodox	Married	Yes	4	Degree and above	Private employee	13000	Yes	Yes	No	No	Yes	Yes	Yes	Yes	No	Lack of food or water	4	I learned about it	Yes, someone else was seriously injured or killed	A little bit	Not at all	A little bit	Not at all	Quite a bit	Moderately	A little bit	Not at all	Moderately	A little bit	A little bit	Not at all	Quite a bit	Moderately	Quite a bit	Moderately	Quite a bit	Moderately	Quite a bit	Moderately	No	Yes	No	1 or 2	Some	Difficult	No
465	Male	39	Muslim	Single	No		secondary school	Daily laborer	4700	No	No	No	Yes	No	No	Yes	No	No	Made to accept ideas against will	2	It happened to me	Yes, I was seriously injured	Quite a bit	Moderately	A little bit	Moderately	A little bit	Moderately	Quite a bit	Extremely	Quite a bit	Extremely	Quite a bit	Moderately	Quite a bit	Moderately	Quite a bit	Extremely	Quite a bit	Moderately	Quite a bit	Quite a bit	No	No	No	1 or 2	Uncertain	Easy	No
448	Male	25	Orthodox	Single	No		Degree and above	Governmental employee	5100	No	Yes	Yes	Yes	No	Yes	No	No	Yes	Murder of family member /friend	1	Directly I witnessed it	Yes, someone else was seriously injured or killed	Moderately	Quite a bit	Quite a bit	Moderately	Moderately	Quite a bit	Moderately	Moderately	Quite a bit	Quite a bit	Moderately	Moderately	Quite a bit	Quite a bit	Quite a bit	Moderately	Quite a bit	Moderately	Quite a bit	Quite a bit	No	No	Yes	none	No concern and interest	Very difficult	Yes
489	Male	31	Protestant	Single	No		secondary school	Governmental employee	4300	Yes	Yes	Yes	No	No	No	No	No	No	Lack of food or water	2	I learned about it	Yes, someone else was seriously injured or killed	Not at all	A little bit	Moderately	A little bit	Moderately	Moderately	A little bit	Not at all	A little bit	Moderately	A little bit	Not at all	A little bit	A little bit	Moderately	A little bit	Not at all	A little bit	Moderately	A little bit	No	No	No	More than 5	Uncertain	Possible	No
534	Male	22	Orthodox	Single	No		Diploma	Private employee	4700	No	Yes	No	Yes	No	No	No	No	No	Murder of family member /friend	1	Directly I witnessed it	Yes, someone else was seriously injured or killed	A little bit	Moderately	Quite a bit	Moderately	Quite a bit	Extremely	Quite a bit	Moderately	Quite a bit	Quite a bit	Extremely	Quite a bit	Moderately	Moderately	Quite a bit	Extremely	Quite a bit	Moderately	Quite a bit	Quite a bit	No	No	No	3-5	Some	very Easy	No
561	Female	31	Orthodox	Married	Yes	3	Diploma	House-wife	2000	No	Yes	Yes	No	No	No	No	No	No	Lack of food or water	3	It happened to me	Yes, I was seriously injured	Not at all	A little bit	Moderately	A little bit	A little bit	A little bit	A little bit	Not at all	A little bit	A little bit	Not at all	Not at all	A little bit	Moderately	A little bit	Moderately	A little bit	A little bit	Moderately	A little bit	No	No	No	3-5	A lot	very Easy	No
135	Male	24	Orthodox	Single	No		secondary school	Self-work/private	1500	Yes	Yes	Yes	No	No	Yes	No	Yes	No	Lack of food or water	3	Directly I witnessed it	Yes, someone else was seriously injured or killed	A little bit	Not at all	A little bit	A little bit	Not at all	A little bit	A little bit	Not at all	Quite a bit	Quite a bit	A little bit	Moderately	A little bit	Not at all	Not at all	Moderately	Not at all	A little bit	Moderately	A little bit	No	No	No	More than 5	Uncertain	Difficult	No
464	Female	23	catholic	Single	No		secondary school	Private employee	4000	No	Yes	No	No	No	Yes	No	No	No	Heavy Noise of weaponries/explosion	3	I learned about it	Yes, someone else was seriously injured or killed	A little bit	Moderately	Extremely	Quite a bit	Moderately	Quite a bit	Extremely	Quite a bit	Moderately	Quite a bit	Extremely	Quite a bit	Quite a bit	Moderately	Quite a bit	Extremely	Quite a bit	Extremely	Quite a bit	Extremely	No	No	No	3-5	Some	Possible	No
478	Female	23	Protestant	Single	No		Diploma	Governmental employee	4000	Yes	Yes	Yes	No	No	No	No	No	No	Destruction of personal property	1	Directly I witnessed it	Yes, someone else was seriously injured or killed	Moderately	Quite a bit	Extremely	Quite a bit	Extremely	Quite a bit	Moderately	Extremely	Quite a bit	Moderately	Extremely	Quite a bit	Moderately	Quite a bit	Moderately	Quite a bit	Extremely	Quite a bit	Moderately	Quite a bit	No	No	No	More than 5	Uncertain	Easy	No
537	Female	37	Muslim	Divorced	Yes	1	Diploma	Private employee	4200	Yes	No	No	No	No	No	No	No	No	Destruction of personal property	1	It happened to me	Yes, I was seriously injured	A little bit	Moderately	Quite a bit	Extremely	Quite a bit	Moderately	Quite a bit	Extremely	Quite a bit	Moderately	Quite a bit	Extremely	Quite a bit	Moderately	Quite a bit	Extremely	Quite a bit	Moderately	Quite a bit	Extremely	No	No	No	More than 5	A lot	very Easy	No
276	Male	56	Orthodox	Widowed	Yes	7	Primary school	Self-work/private	10000	Yes	Yes	Yes	No	No	No	Yes	No	No	Made to accept ideas against will	3	It happened to me	Yes, I was seriously injured	Not at all	A little bit	Moderately	Moderately	Quite a bit	A little bit	Quite a bit	Moderately	Quite a bit	Moderately	Not at all	A little bit	Not at all	A little bit	Moderately	A little bit	Moderately	A little bit	Moderately	A little bit	No	No	No	More than 5	Uncertain	Possible	No
368	Female	35	catholic	Married	Yes	2	Diploma	Governmental employee	4000	Yes	Yes	Yes	Yes	No	Yes	Yes	No	Yes	Heavy Noise of weaponries/explosion	5	Directly I witnessed it	Yes, someone else was seriously injured or killed	A little bit	Moderately	Moderately	A little bit	Moderately	Moderately	Moderately	A little bit	Moderately	Moderately	A little bit	A little bit	Moderately	Moderately	Moderately	Moderately	Moderately	A little bit	Moderately	Moderately	No	Yes	No	3-5	Some	Difficult	No
348	Female	40	Protestant	Married	Yes	4	Degree and above	Governmental employee	10000	Yes	Yes	No	No	No	Yes	Yes	No	Yes	Imprisonment against your will	1	I learned about it	Yes, someone else was seriously injured or killed	A little bit	Moderately	Moderately	Moderately	A little bit	Moderately	Moderately	Moderately	Moderately	A little bit	Moderately	A little bit	A little bit	Moderately	A little bit	Moderately	Moderately	A little bit	Moderately	Moderately	No	No	No	More than 5	No concern and interest	Difficult	Yes
455	Male	44	Orthodox	Single	No		Primary school	Daily laborer	3000	No	Yes	Yes	Yes	No	No	No	Yes	Yes	Murder of family member /friend	2	exposed as part of my job	Yes, I was seriously injured	Quite a bit	Moderately	Quite a bit	Moderately	Moderately	Moderately	Quite a bit	Quite a bit	Moderately	Quite a bit	Moderately	Quite a bit	Moderately	Moderately	Quite a bit	Moderately	Moderately	Quite a bit	Moderately	Moderately	No	No	No	More than 5	Some	Very difficult	Yes
253	Male	26	Orthodox	Married	Yes	1	Primary school	Daily laborer	3500	No	No	No	Yes	No	No	No	No	No	Murder of family member /friend	1	I learned about it	Yes, someone else was seriously injured or killed	Not at all	A little bit	Not at all	Not at all	Not at all	Not at all	Not at all	A little bit	Not at all	Not at all	A little bit	Not at all	A little bit	Not at all	A little bit	Not at all	A little bit	Not at all	A little bit	Not at all	No	No	No	1 or 2	Uncertain	Difficult	No
240	Male	27	Muslim	Married	Yes	1	Primary school	Private employee	6000	No	Yes	No	No	No	No	No	No	No	Heavy Noise of weaponries/explosion	6	It happened to me	Yes, someone else was seriously injured or killed	A little bit	Not at all	Not at all	Not at all	A little bit	Not at all	A little bit	Not at all	A little bit	A little bit	Not at all	Not at all	Not at all	Not at all	Not at all	Not at all	Not at all	Not at all	Not at all	Not at all	No	Yes	No	1 or 2	Uncertain	Difficult	Yes
501	Female	22	Orthodox	Married	No		Diploma	Governmental employee	9000	No	Yes	Yes	No	No	No	No	No	No	Lack of food or water	5	It happened to me	Yes, I was seriously injured	Not at all	A little bit	A little bit	A little bit	Not at all	Not at all	A little bit	A little bit	Moderately	Moderately	A little bit	A little bit	A little bit	A little bit	A little bit	A little bit	Not at all	Not at all	Not at all	A little bit	No	No	No	More than 5	Some	Easy	Yes
359	Female	30	Muslim	Married	Yes	6	Diploma	Self-work/private	5500	Yes	Yes	Yes	Yes	Yes	Yes	No	No	Yes	Murder of family member /friend	1	It happened to me	Yes, I was seriously injured	Quite a bit	A little bit	A little bit	A little bit	A little bit	A little bit	A little bit	Quite a bit	A little bit	A little bit	Quite a bit	Quite a bit	Quite a bit	A little bit	Quite a bit	Quite a bit	Quite a bit	A little bit	A little bit	Not at all	No	No	Yes	More than 5	Uncertain	Difficult	No
114	Male	18	Orthodox	Single	No		secondary school	Others	1000	No	Yes	Yes	No	No	Yes	No	No	No	Lack of food or water	4	It happened to me	Yes, I was seriously injured	A little bit	Moderately	A little bit	A little bit	A little bit	Moderately	Moderately	A little bit	A little bit	A little bit	A little bit	A little bit	A little bit	Moderately	Moderately	A little bit	Moderately	A little bit	Moderately	A little bit	No	No	No	1 or 2	Uncertain	Easy	No
216	Female	29	Protestant	Married	Yes	2	Primary school	Self-work/private	2950	No	Yes	Yes	No	No	No	No	No	No	Lack of food or water	1	Directly I witnessed it	Yes, someone else was seriously injured or killed	Not at all	Not at all	Not at all	A little bit	Not at all	A little bit	Moderately	Not at all	Not at all	A little bit	Quite a bit	A little bit	A little bit	Not at all	A little bit	Not at all	A little bit	Not at all	A little bit	Not at all	No	No	No	1 or 2	Uncertain	very Easy	No
416	Female	38	Muslim	Divorced	Yes	2	Diploma	Private employee	6500	No	Yes	Yes	Yes	No	Yes	Yes	Yes	No	Physical trauma/ Serious injury	1	It happened to me	Yes, I was seriously injured	Moderately	A little bit	Moderately	Moderately	Quite a bit	Moderately	Moderately	Moderately	Moderately	Quite a bit	Moderately	Quite a bit	A little bit	A little bit	Quite a bit	Moderately	Moderately	Quite a bit	Moderately	Moderately	No	No	No	More than 5	Little concern and interest	Very difficult	No
358	Female	24	Muslim	Married	Yes	2	Degree and above	Self-work/private	4000	No	No	No	No	No	No	No	Yes	No	Destruction of personal property	1	It happened to me	Yes, I was seriously injured	Quite a bit	Moderately	A little bit	A little bit	A little bit	Moderately	A little bit	A little bit	A little bit	Moderately	Quite a bit	Moderately	Moderately	A little bit	Moderately	Moderately	A little bit	A little bit	Moderately	A little bit	No	No	No	1 or 2	Little concern and interest	Very difficult	No
35	Male	38	Orthodox	Married	Yes	2	Degree and above	Private employee	3000	No	Yes	Yes	Yes	Yes	Yes	No	No	No	Lack of food or water	3	Directly I witnessed it	Yes, someone else was seriously injured or killed	Moderately	Moderately	Moderately	Moderately	Quite a bit	Quite a bit	Quite a bit	Moderately	Moderately	Moderately	A little bit	A little bit	Moderately	Moderately	A little bit	A little bit	A little bit	A little bit	Moderately	Moderately	No	No	No	1 or 2	A lot	very Easy	No
578	Female	30	Orthodox	Single	No		secondary school	Governmental employee	2800	Yes	Yes	No	No	No	No	No	Yes	Yes	Physical trauma/ Serious injury	1	Directly I witnessed it	Yes, I was seriously injured	Moderately	Moderately	A little bit	Moderately	Moderately	A little bit	Moderately	A little bit	Moderately	A little bit	Moderately	A little bit	Moderately	Moderately	Moderately	Quite a bit	Moderately	Moderately	A little bit	A little bit	No	No	Yes	More than 5	Some	Difficult	No
75	Male	19	Orthodox	Single	No		Primary school	Others	0	Yes	Yes	No	No	Yes	Yes	No	No	No	Heavy Noise of weaponries/explosion	2	It happened to me	Yes, I was seriously injured	A little bit	A little bit	Moderately	A little bit	Moderately	Moderately	A little bit	Moderately	A little bit	Moderately	Moderately	A little bit	Moderately	A little bit	Moderately	A little bit	Moderately	A little bit	A little bit	Moderately	No	No	No	More than 5	Some	Easy	No
570	Male	27	catholic	Married	Yes	1	Degree and above	Governmental employee	8200	No	Yes	No	No	No	No	No	No	No	Heavy Noise of weaponries/explosion	6	exposed as part of my job	Yes, someone else was seriously injured or killed	Not at all	A little bit	Moderately	Quite a bit	Moderately	Moderately	A little bit	Not at all	A little bit	Moderately	Quite a bit	Moderately	A little bit	Not at all	A little bit	Moderately	Quite a bit	Moderately	A little bit	Not at all	No	No	No	3-5	Some	very Easy	Yes
398	Female	28	Muslim	Married	Yes	1	Degree and above	Governmental employee	3600	Yes	Yes	Yes	No	No	Yes	No	Yes	No	Ill health without medical care	3	Directly I witnessed it	Yes, I was seriously injured	Moderately	Moderately	Moderately	A little bit	A little bit	Moderately	A little bit	Moderately	Moderately	Moderately	Moderately	A little bit	Moderately	Moderately	A little bit	A little bit	A little bit	A little bit	A little bit	A little bit	No	No	No	none	Uncertain	Difficult	Yes
229	Female	37	Orthodox	Married	Yes	4	secondary school	Self-work/private	4200	No	Yes	Yes	Yes	No	No	No	No	No	Murder of family member /friend	1	I learned about it	Yes, someone else was seriously injured or killed	Not at all	A little bit	Moderately	Quite a bit	Moderately	Quite a bit	Moderately	A little bit	Not at all	Moderately	Quite a bit	Moderately	A little bit	A little bit	Not at all	Not at all	A little bit	Not at all	Not at all	Not at all	No	No	Yes	More than 5	Uncertain	Easy	No
543	Female	29	Muslim	Married	Yes	3	Diploma	House-wife	0	Yes	Yes	Yes	No	No	Yes	No	No	No	Lack of food or water	2	Directly I witnessed it	Yes, someone else was seriously injured or killed	A little bit	Moderately	Quite a bit	Moderately	Quite a bit	Extremely	Quite a bit	Moderately	Quite a bit	Extremely	Quite a bit	Extremely	Quite a bit	Moderately	Quite a bit	Extremely	Quite a bit	Extremely	Quite a bit	Extremely	No	No	No	1 or 2	Uncertain	Easy	No
74	Male	26	Orthodox	Single	No		Diploma	Daily laborer	3000	No	Yes	Yes	No	No	Yes	Yes	No	Yes	Heavy Noise of weaponries/explosion	1	It happened to me	Yes, I was seriously injured	A little bit	Moderately	A little bit	Moderately	A little bit	A little bit	Moderately	A little bit	Moderately	Moderately	A little bit	A little bit	A little bit	A little bit	Moderately	Moderately	A little bit	A little bit	A little bit	A little bit	No	No	No	1 or 2	Uncertain	Difficult	No
218	Male	55	Orthodox	Married	Yes	6	secondary school	Self-work/private	7000	Yes	Yes	Yes	No	No	No	No	No	No	Lack of food or water	2	It happened to me	Yes, I was seriously injured	Not at all	A little bit	Moderately	Quite a bit	Extremely	Quite a bit	Moderately	Quite a bit	Extremely	Moderately	Quite a bit	A little bit	A little bit	Moderately	Quite a bit	A little bit	Quite a bit	Moderately	Quite a bit	Quite a bit	No	No	No	1 or 2	Uncertain	Easy	No
68	Female	22	Muslim	Married	No		secondary school	Governmental employee	3000	Yes	Yes	No	No	No	Yes	No	Yes	Yes	Murder of family member /friend	1	It happened to me	Yes, someone else was seriously injured or killed	Extremely	A little bit	Moderately	A little bit	Moderately	A little bit	Moderately	A little bit	A little bit	Moderately	Moderately	A little bit	Not at all	A little bit	A little bit	Not at all	Not at all	Moderately	A little bit	A little bit	No	No	No	More than 5	Some	Possible	Yes
224	Male	25	Orthodox	Married	Yes	1	Diploma	Governmental employee	4200	No	No	No	Yes	No	Yes	Yes	Yes	Yes	Imprisonment against your will	1	It happened to me	Yes, I was seriously injured	Not at all	A little bit	Moderately	Quite a bit	Moderately	A little bit	Not at all	A little bit	Moderately	Moderately	A little bit	Moderately	A little bit	Moderately	Quite a bit	Extremely	Moderately	Moderately	A little bit	Moderately	No	No	No	none	Uncertain	Possible	No
350	Female	20	Muslim	Single	No		Diploma	Private employee	3400	Yes	Yes	No	No	No	Yes	Yes	No	No	Heavy Noise of weaponries/explosion	1	Directly I witnessed it	Yes, someone else was seriously injured or killed	A little bit	A little bit	Moderately	A little bit	A little bit	A little bit	Moderately	A little bit	Moderately	A little bit	Moderately	A little bit	A little bit	A little bit	A little bit	Moderately	A little bit	Moderately	Moderately	A little bit	No	No	Yes	More than 5	No concern and interest	Very difficult	No
57	Female	28	Orthodox	Married	Yes	1	Degree and above	Governmental employee	12000	No	Yes	Yes	Yes	Yes	Yes	No	No	No	Lack of food or water	3	It happened to me	Yes, I was seriously injured	Moderately	Moderately	Moderately	Quite a bit	Quite a bit	Moderately	Moderately	Quite a bit	Quite a bit	Moderately	Moderately	Moderately	Moderately	Moderately	Moderately	A little bit	A little bit	Moderately	Moderately	Moderately	No	No	No	3-5	Some	Difficult	No
261	Male	63	Orthodox	Widowed	Yes	9	Can’t read and write	Self-work/private	8000	Yes	Yes	Yes	No	Yes	No	Yes	No	Yes	Imprisonment against your will	1	It happened to me	Yes, I was seriously injured	Not at all	Not at all	A little bit	A little bit	Moderately	Quite a bit	Moderately	Moderately	A little bit	A little bit	Not at all	A little bit	Not at all	A little bit	Moderately	A little bit	Not at all	Not at all	Moderately	Quite a bit	No	No	No	1 or 2	Uncertain	Easy	No
269	Female	36	Orthodox	Married	Yes	4	Primary school	Self-work/private	3500	Yes	Yes	Yes	No	No	No	No	No	Yes	Destruction of personal property	2	It happened to me	Yes, I was seriously injured	Not at all	A little bit	Moderately	Moderately	Quite a bit	Moderately	A little bit	Quite a bit	Moderately	Quite a bit	Moderately	Quite a bit	Not at all	Moderately	Moderately	Quite a bit	Moderately	Quite a bit	Quite a bit	Moderately	No	No	No	1 or 2	Uncertain	Possible	No
25	Female	18	catholic	Single	No		secondary school	Others	0	No	Yes	No	Yes	No	Yes	No	Yes	No	Imprisonment against your will	4	exposed as part of my job	Yes, I was seriously injured	A little bit	Not at all	Moderately	A little bit	Quite a bit	Moderately	Not at all	Moderately	Not at all	A little bit	Quite a bit	Moderately	Quite a bit	Quite a bit	Moderately	Quite a bit	Moderately	Quite a bit	Moderately	Quite a bit	No	Yes	No	3-5	Little concern and interest	Easy	Yes
404	Male	23	catholic	Single	No		secondary school	Others	0	No	Yes	No	No	No	No	No	No	No	Heavy Noise of weaponries/explosion	2	Directly I witnessed it	Yes, someone else was seriously injured or killed	A little bit	Not at all	A little bit	A little bit	Not at all	Not at all	A little bit	A little bit	A little bit	Moderately	A little bit	A little bit	A little bit	Not at all	Not at all	A little bit	A little bit	A little bit	Not at all	Not at all	No	No	No	More than 5	Little concern and interest	Possible	No
456	Male	44	Muslim	Married	Yes	5	Degree and above	Governmental employee	5700	No	No	No	Yes	No	Yes	No	Yes	No	Physical trauma/ Serious injury	8	It happened to me	Yes, I was seriously injured	Not at all	A little bit	Moderately	Moderately	Quite a bit	Quite a bit	Extremely	Quite a bit	Quite a bit	Extremely	Quite a bit	Quite a bit	Extremely	Moderately	Quite a bit	Quite a bit	Moderately	Quite a bit	Extremely	Quite a bit	No	No	No	1 or 2	Little concern and interest	Difficult	Yes
560	Male	25	Muslim	Single	No		secondary school	Private employee	3700	No	Yes	No	No	No	No	No	No	No	Destruction of personal property	2	It happened to me	Yes, I was seriously injured	Moderately	Quite a bit	Extremely	Moderately	Quite a bit	Extremely	Moderately	Quite a bit	Extremely	Moderately	Quite a bit	Extremely	Moderately	Quite a bit	Extremely	Moderately	Quite a bit	Extremely	Moderately	Quite a bit	No	No	No	3-5	Some	Possible	Yes
182	Male	28	Orthodox	Married	Yes	5	secondary school	Self-work/private	4500	Yes	Yes	Yes	No	No	No	No	No	No	Destruction of personal property	1	It happened to me	Yes, I was seriously injured	A little bit	Moderately	Quite a bit	Quite a bit	Moderately	Quite a bit	Quite a bit	Moderately	Moderately	Quite a bit	Moderately	Quite a bit	A little bit	Moderately	Quite a bit	Moderately	Quite a bit	Moderately	Quite a bit	Quite a bit	No	No	No	3-5	Uncertain	Possible	No
401	Male	22	Orthodox	Married	No		secondary school	Governmental employee	3000	Yes	Yes	No	No	No	No	No	No	No	Destruction of personal property	1	It happened to me	Yes, I was seriously injured	Moderately	Moderately	Moderately	Not at all	Moderately	Not at all	Moderately	Moderately	Moderately	Moderately	Moderately	Moderately	Quite a bit	Moderately	Quite a bit	Moderately	Moderately	Moderately	Moderately	Moderately	No	No	No	1 or 2	Little concern and interest	Very difficult	Yes
516	Male	31	Orthodox	Married	Yes	1	Primary school	Daily laborer	4000	No	No	Yes	No	No	Yes	Yes	No	No	Lack of food or water	1	Directly I witnessed it	Yes, I was seriously injured	Not at all	A little bit	Moderately	A little bit	Not at all	A little bit	Moderately	A little bit	Not at all	A little bit	Moderately	A little bit	Not at all	Not at all	A little bit	Moderately	A little bit	Not at all	A little bit	Moderately	No	No	No	More than 5	Some	Easy	Yes
178	Female	30	Muslim	Married	Yes	2	secondary school	House-wife	500	No	No	Yes	No	No	No	No	No	No	Lack of food or water	1	It happened to me	Yes, I was seriously injured	A little bit	A little bit	A little bit	A little bit	A little bit	Quite a bit	Quite a bit	Moderately	Moderately	Not at all	Not at all	Not at all	Quite a bit	Quite a bit	Not at all	A little bit	A little bit	Moderately	Moderately	Not at all	No	No	No	none	Little concern and interest	Possible	No
347	Male	50	Orthodox	Married	Yes	3	Degree and above	Governmental employee	11500	Yes	Yes	No	No	Yes	Yes	No	No	Yes	Witnessing murder of family member /friend	2	Directly I witnessed it	Yes, I was seriously injured	A little bit	Moderately	A little bit	Moderately	A little bit	A little bit	A little bit	Moderately	Moderately	Moderately	Moderately	A little bit	A little bit	Moderately	A little bit	Moderately	A little bit	Moderately	Moderately	A little bit	No	No	Yes	More than 5	No concern and interest	very Easy	No
370	Male	45	Muslim	Single	No		Degree and above	Governmental employee	7000	No	Yes	No	No	No	Yes	No	Yes	Yes	Imprisonment against your will	4	It happened to me	Yes, I was seriously injured	Moderately	A little bit	A little bit	Moderately	A little bit	A little bit	Moderately	A little bit	Moderately	A little bit	A little bit	A little bit	Quite a bit	Quite a bit	A little bit	Moderately	Moderately	Moderately	A little bit	A little bit	Yes	No	No	none	Uncertain	Difficult	No
403	Male	44	Protestant	Married	Yes	5	Diploma	Self-work/private	4000	Yes	Yes	Yes	No	No	No	No	Yes	Yes	Physical trauma/ Serious injury	2	It happened to me	Yes, I was seriously injured	Moderately	Moderately	Quite a bit	Quite a bit	Quite a bit	Moderately	Moderately	Moderately	Moderately	Moderately	A little bit	Moderately	Moderately	Moderately	Moderately	Moderately	A little bit	Moderately	A little bit	A little bit	No	Yes	Yes	1 or 2	Little concern and interest	Very difficult	Yes
405	Female	29	Muslim	Single	No		Diploma	Governmental employee	5000	Yes	Yes	Yes	No	No	No	No	Yes	Yes	Lack of food or water	2	Directly I witnessed it	Yes, someone else was seriously injured or killed	Moderately	Moderately	Quite a bit	A little bit	A little bit	Moderately	Quite a bit	Quite a bit	Quite a bit	Moderately	Moderately	Moderately	Moderately	Moderately	A little bit	Moderately	A little bit	A little bit	A little bit	Moderately	No	No	No	More than 5	No concern and interest	Very difficult	No
296	Male	37	Orthodox	Married	Yes	3	secondary school	Self-work/private	7000	No	Yes	Yes	Yes	Yes	Yes	No	No	No	Lack of food or water	2	It happened to me	Yes, someone else was seriously injured or killed	Not at all	Not at all	Quite a bit	Extremely	Not at all	Not at all	Not at all	Not at all	A little bit	Moderately	Not at all	Not at all	Not at all	Not at all	Not at all	Not at all	Moderately	Quite a bit	Moderately	Not at all	No	No	No	1 or 2	Some	Difficult	No
223	Female	30	Muslim	Married	Yes	3	Primary school	Self-work/private	4000	Yes	Yes	Yes	No	No	No	No	No	No	Lack of food or water	1	It happened to me	Yes, I was seriously injured	A little bit	Moderately	Quite a bit	Moderately	Moderately	A little bit	Moderately	A little bit	Moderately	A little bit	Moderately	A little bit	A little bit	A little bit	A little bit	Not at all	A little bit	A little bit	Not at all	A little bit	No	No	No	More than 5	Uncertain	Easy	No
208	Female	30	Orthodox	Married	Yes	3	secondary school	Self-work/private	4600	No	Yes	Yes	No	No	Yes	Yes	Yes	No	Physical trauma/ Serious injury	1	It happened to me	Yes, I was seriously injured	Not at all	A little bit	Moderately	Moderately	Moderately	Moderately	Moderately	Moderately	A little bit	A little bit	A little bit	A little bit	Not at all	A little bit	Moderately	Moderately	Moderately	A little bit	Moderately	A little bit	No	No	No	1 or 2	Uncertain	Possible	No
168	Male	42	Orthodox	Married	Yes	4	secondary school	Self-work/private	3000	Yes	No	Yes	No	No	No	No	No	No	Witnessing murder of family member /friend	1	It happened to me	Yes, I was seriously injured	Not at all	A little bit	Moderately	Quite a bit	Quite a bit	Moderately	Quite a bit	Moderately	Quite a bit	Moderately	Quite a bit	Quite a bit	Moderately	A little bit	Quite a bit	Quite a bit	Moderately	Quite a bit	Moderately	Quite a bit	No	Yes	Yes	More than 5	Uncertain	Possible	No
554	Female	27	Orthodox	Single	No		Diploma	Governmental employee	6500	No	Yes	Yes	No	No	No	No	No	No	Heavy Noise of weaponries/explosion	2	exposed as part of my job	Yes, I was seriously injured	Not at all	A little bit	Moderately	A little bit	A little bit	Not at all	A little bit	Moderately	A little bit	A little bit	Moderately	A little bit	A little bit	Not at all	A little bit	A little bit	Moderately	Moderately	A little bit	Not at all	No	No	No	More than 5	Some	very Easy	No
474	Female	27	Protestant	Single	No		Diploma	Private employee	3200	No	Yes	Yes	No	No	No	Yes	No	No	Made to accept ideas against will	1	Directly I witnessed it	Yes, someone else was seriously injured or killed	Moderately	Quite a bit	Extremely	Quite a bit	Extremely	Quite a bit	Extremely	Quite a bit	Moderately	Quite a bit	Extremely	Quite a bit	Moderately	Moderately	Quite a bit	Extremely	Quite a bit	Moderately	Quite a bit	Extremely	No	No	No	3-5	Little concern and interest	Possible	No
530	Male	29	Protestant	Single	No		Diploma	Governmental employee	7300	No	Yes	Yes	Yes	No	No	No	No	No	Heavy Noise of weaponries/explosion	1	Directly I witnessed it	Yes, someone else was seriously injured or killed	Not at all	A little bit	Moderately	A little bit	Not at all	A little bit	Moderately	A little bit	Not at all	A little bit	Moderately	A little bit	Not at all	Not at all	A little bit	Moderately	A little bit	Not at all	A little bit	Moderately	No	No	No	3-5	Some	Easy	No
215	Female	26	Muslim	Married	Yes	3	Primary school	Self-work/private	4000	Yes	Yes	Yes	No	No	No	No	No	No	Lack of food or water	1	It happened to me	Yes, I was seriously injured	Not at all	A little bit	Moderately	Moderately	Quite a bit	Moderately	A little bit	Moderately	Moderately	A little bit	Moderately	A little bit	Not at all	A little bit	Moderately	Moderately	Quite a bit	Moderately	Quite a bit	Moderately	No	No	No	1 or 2	Uncertain	Easy	No
137	Female	28	Muslim	Single	No		secondary school	Governmental employee	8920	No	Yes	No	No	Yes	Yes	Yes	No	No	Witnessing murder of family member /friend	2	Directly I witnessed it	Yes, I was seriously injured	A little bit	Quite a bit	Extremely	Not at all	Extremely	Not at all	A little bit	Not at all	Moderately	A little bit	A little bit	Quite a bit	Not at all	A little bit	Not at all	A little bit	Not at all	Moderately	Not at all	Moderately	No	No	No	1 or 2	No concern and interest	Difficult	No
259	Male	47	Orthodox	Married	Yes	4	secondary school	Private employee	7800	Yes	Yes	Yes	No	Yes	Yes	No	No	Yes	Imprisonment against your will	1	It happened to me	Yes, I was seriously injured	Not at all	A little bit	Not at all	Moderately	Quite a bit	Moderately	Not at all	Quite a bit	Moderately	Not at all	Moderately	A little bit	Not at all	A little bit	Moderately	Moderately	A little bit	Not at all	A little bit	Moderately	No	No	No	none	Uncertain	Difficult	No
553	Male	22	catholic	Single	No		Diploma	Governmental employee	5400	No	Yes	No	No	No	No	No	No	No	Heavy Noise of weaponries/explosion	2	exposed as part of my job	Yes, someone else was seriously injured or killed	Not at all	A little bit	Moderately	Quite a bit	Moderately	A little bit	Not at all	A little bit	Moderately	A little bit	Not at all	A little bit	Moderately	A little bit	Not at all	A little bit	A little bit	Not at all	A little bit	Not at all	No	No	No	3-5	Little concern and interest	Possible	No
258	Male	56	Orthodox	Married	Yes	7	secondary school	Self-work/private	7200	No	Yes	No	No	No	No	No	No	No	Heavy Noise of weaponries/explosion	1	It happened to me	Yes, I was seriously injured	Not at all	Not at all	Not at all	A little bit	A little bit	Not at all	A little bit	Not at all	Moderately	A little bit	Not at all	Moderately	Not at all	A little bit	Moderately	Quite a bit	Moderately	A little bit	Moderately	Moderately	No	No	No	1 or 2	Uncertain	Possible	No
355	Male	41	Muslim	Married	Yes	4	Diploma	Self-work/private	4500	No	No	No	Yes	Yes	No	No	No	No	Witnessing murder of family member /friend	1	I learned about it	Yes, someone else was seriously injured or killed	Moderately	A little bit	Moderately	Moderately	A little bit	A little bit	A little bit	A little bit	Moderately	Moderately	A little bit	Moderately	Moderately	Moderately	A little bit	A little bit	A little bit	Moderately	A little bit	A little bit	No	No	No	none	No concern and interest	Very difficult	Yes
406	Male	32	Protestant	Married	Yes	1	Degree and above	Governmental employee	8000	No	No	No	Yes	Yes	Yes	No	No	No	Witnessing murder of family member /friend	1	I learned about it	Yes, someone else was seriously injured or killed	Quite a bit	Moderately	Moderately	Moderately	Moderately	Quite a bit	Moderately	A little bit	Moderately	Moderately	A little bit	Moderately	Moderately	Moderately	A little bit	Moderately	Moderately	Moderately	Quite a bit	Moderately	No	No	No	More than 5	Little concern and interest	Very difficult	No
157	Male	33	Muslim	Married	Yes	3	Diploma	Governmental employee	4500	Yes	Yes	Yes	No	No	No	No	No	No	Lack of food or water	5	It happened to me	Yes, I was seriously injured	A little bit	Moderately	Quite a bit	Quite a bit	Extremely	Quite a bit	Extremely	Quite a bit	Extremely	Quite a bit	Extremely	Quite a bit	Moderately	Quite a bit	Quite a bit	Moderately	Quite a bit	Moderately	Extremely	Quite a bit	No	No	No	3-5	Uncertain	Difficult	No
417	Male	27	Muslim	Married	Yes	3	Diploma	Private employee	5400	No	No	No	Yes	No	No	No	No	No	Murder of family member /friend	1	Directly I witnessed it	Yes, someone else was seriously injured or killed	A little bit	Not at all	A little bit	A little bit	A little bit	Moderately	A little bit	A little bit	Not at all	A little bit	Moderately	A little bit	Quite a bit	Quite a bit	Moderately	Moderately	Quite a bit	Moderately	Moderately	Moderately	Yes	No	Yes	More than 5	Little concern and interest	Very difficult	Yes
438	Male	28	Orthodox	Married	Yes	2	Degree and above	Governmental employee	3500	No	No	Yes	Yes	Yes	No	No	No	No	Murder of family member /friend	3	Directly I witnessed it	Yes, someone else was seriously injured or killed	Quite a bit	Moderately	Quite a bit	Moderately	Quite a bit	Moderately	Moderately	Quite a bit	Quite a bit	Moderately	Quite a bit	Moderately	Moderately	Quite a bit	Moderately	Quite a bit	Moderately	Quite a bit	Moderately	Quite a bit	No	No	No	1 or 2	Uncertain	Difficult	No
205	Male	48	Orthodox	Married	Yes	4	Diploma	Governmental employee	4600	Yes	Yes	Yes	No	No	No	No	No	No	Lack of food or water	1	It happened to me	Yes, I was seriously injured	Not at all	A little bit	Moderately	Quite a bit	Extremely	Quite a bit	Moderately	Moderately	A little bit	Moderately	Quite a bit	Moderately	Not at all	A little bit	Moderately	Moderately	Quite a bit	Moderately	Moderately	Moderately	No	No	No	1 or 2	Uncertain	Easy	No
28	Female	29	Muslim	Married	No		Diploma	Private employee	2400	No	Yes	Yes	No	No	No	Yes	Yes	Yes	Physical trauma/ Serious injury	3	It happened to me	Yes, someone else was seriously injured or killed	A little bit	Moderately	A little bit	Moderately	A little bit	Moderately	A little bit	Not at all	Moderately	Not at all	Moderately	Quite a bit	Moderately	Quite a bit	Moderately	Quite a bit	Moderately	Moderately	Quite a bit	Moderately	Yes	Yes	No	1 or 2	Some	Easy	No
552	Male	22	Orthodox	Single	No		Diploma	Governmental employee	5300	No	Yes	No	No	No	No	No	No	No	Heavy Noise of weaponries/explosion	1	I learned about it	Yes, someone else was seriously injured or killed	Not at all	A little bit	Moderately	A little bit	Not at all	A little bit	Moderately	A little bit	Not at all	A little bit	Moderately	A little bit	Not at all	Not at all	A little bit	Moderately	A little bit	Not at all	A little bit	Moderately	No	No	No	3-5	Uncertain	Possible	No
163	Female	29	Orthodox	Single	No		Diploma	Self-work/private	4500	Yes	Yes	Yes	No	No	No	No	No	No	Lack of food or water	2	I learned about it	Yes, I was seriously injured	Not at all	A little bit	Moderately	Quite a bit	Moderately	Quite a bit	Quite a bit	Quite a bit	Quite a bit	Quite a bit	Extremely	Extremely	Not at all	A little bit	Quite a bit	Quite a bit	Quite a bit	Quite a bit	Moderately	Moderately	No	No	No	1 or 2	Uncertain	Difficult	No
211	Male	42	Muslim	Married	Yes	4	Diploma	Governmental employee	6500	Yes	Yes	Yes	No	No	No	No	No	No	Heavy Noise of weaponries/explosion	2	It happened to me	Yes, I was seriously injured	Not at all	A little bit	Moderately	Moderately	Quite a bit	Quite a bit	Moderately	Quite a bit	Moderately	Moderately	Moderately	Quite a bit	Not at all	A little bit	Moderately	Quite a bit	Quite a bit	Extremely	Quite a bit	Moderately	No	No	No	1 or 2	Uncertain	very Easy	No
567	Male	29	Protestant	Married	Yes	2	Degree and above	Governmental employee	8300	No	Yes	No	No	No	No	No	No	No	Heavy Noise of weaponries/explosion	5	I learned about it	Yes, someone else was seriously injured or killed	Not at all	A little bit	Moderately	Not at all	A little bit	Moderately	Not at all	A little bit	Moderately	Not at all	A little bit	Moderately	Not at all	A little bit	Moderately	Moderately	Not at all	A little bit	Moderately	Moderately	No	No	Yes	3-5	Some	Easy	No
445	Female	50	Muslim	Married	Yes	3	Degree and above	Private employee	6000	No	No	Yes	Yes	No	Yes	Yes	Yes	No	Made to accept ideas against will	1	It happened to me	Yes, someone else was seriously injured or killed	A little bit	A little bit	Not at all	A little bit	Moderately	A little bit	Not at all	A little bit	A little bit	Not at all	A little bit	A little bit	Quite a bit	Quite a bit	Moderately	Moderately	Quite a bit	Moderately	Moderately	Moderately	No	No	No	More than 5	Uncertain	Very difficult	No
91	Female	30	Protestant	Married	No		secondary school	Private employee	5500	Yes	Yes	No	No	No	Yes	Yes	No	No	Made to accept ideas against will	2	It happened to me	Yes, I was seriously injured	A little bit	Quite a bit	Moderately	A little bit	Not at all	Moderately	Quite a bit	Moderately	A little bit	Quite a bit	Moderately	Quite a bit	A little bit	Quite a bit	Moderately	Quite a bit	A little bit	Quite a bit	Extremely	Quite a bit	No	No	No	none	A lot	very Easy	No
513	Female	22	Protestant	Single	No		secondary school	Private employee	4900	No	Yes	No	No	No	No	No	No	No	Heavy Noise of weaponries/explosion	4	I learned about it	Yes, someone else was seriously injured or killed	Not at all	A little bit	Moderately	A little bit	Not at all	A little bit	Moderately	A little bit	Not at all	A little bit	A little bit	Not at all	A little bit	A little bit	A little bit	Moderately	Not at all	A little bit	Not at all	A little bit	No	No	No	More than 5	Some	Possible	No
555	Male	27	catholic	Married	Yes	2	Diploma	Governmental employee	4700	No	Yes	No	No	No	No	No	No	No	Heavy Noise of weaponries/explosion	2	It happened to me	Yes, I was seriously injured	Not at all	A little bit	Moderately	Quite a bit	Moderately	A little bit	Not at all	A little bit	Moderately	A little bit	Not at all	A little bit	Moderately	Not at all	A little bit	Moderately	A little bit	Not at all	A little bit	Moderately	No	No	No	3-5	Some	very Easy	No
325	Female	29	Protestant	Married	Yes	2	secondary school	Private employee	5700	No	Yes	Yes	No	No	Yes	Yes	Yes	Yes	Imprisonment against your will	1	Directly I witnessed it	Yes, someone else was seriously injured or killed	Moderately	A little bit	Not at all	Not at all	Not at all	Moderately	Moderately	A little bit	Not at all	Moderately	Not at all	Moderately	Moderately	Moderately	Not at all	Moderately	Not at all	A little bit	A little bit	A little bit	No	No	No	1 or 2	Uncertain	Difficult	Yes
415	Female	23	Orthodox	Married	Yes	1	Primary school	House-wife	2000	Yes	Yes	Yes	Yes	No	Yes	Yes	No	No	Murder of family member /friend	2	It happened to me	Yes, I was seriously injured	Quite a bit	Moderately	Moderately	Quite a bit	Moderately	Quite a bit	A little bit	Moderately	Not at all	A little bit	Moderately	A little bit	A little bit	Moderately	Quite a bit	A little bit	Moderately	Moderately	Moderately	Moderately	No	No	No	none	Little concern and interest	Very difficult	No
193	Male	20	Orthodox	Single	No		Primary school	Daily laborer	1000	No	Yes	Yes	No	No	No	No	No	No	Heavy Noise of weaponries/explosion	1	It happened to me	Yes, I was seriously injured	Quite a bit	Quite a bit	Quite a bit	Moderately	A little bit	Quite a bit	Quite a bit	Not at all	Not at all	A little bit	A little bit	A little bit	Not at all	Not at all	Not at all	A little bit	A little bit	A little bit	Moderately	Moderately	No	No	No	More than 5	Uncertain	very Easy	No
511	Female	25	Muslim	Single	No		secondary school	Daily laborer	3200	No	Yes	No	No	No	No	No	No	No	Heavy Noise of weaponries/explosion	4	I learned about it	Yes, someone else was seriously injured or killed	Not at all	A little bit	A little bit	Moderately	Moderately	A little bit	A little bit	Not at all	Not at all	Not at all	A little bit	A little bit	A little bit	Not at all	Moderately	A little bit	Not at all	A little bit	A little bit	Moderately	No	No	No	More than 5	Some	Easy	No
160	Male	28	Muslim	Divorced	Yes	1	Primary school	Self-work/private	3500	Yes	No	Yes	No	No	No	No	No	No	Destruction of personal property	3	Directly I witnessed it	Yes, I was seriously injured	Not at all	A little bit	Moderately	Quite a bit	Moderately	Quite a bit	Moderately	Quite a bit	Quite a bit	Extremely	Quite a bit	Extremely	Moderately	Quite a bit	Extremely	Quite a bit	Quite a bit	Moderately	Quite a bit	Extremely	No	No	No	3-5	Little concern and interest	Easy	Yes
334	Male	30	Orthodox	Married	Yes	4	Can’t read and write	Self-work/private	8000	Yes	Yes	Yes	Yes	Yes	No	No	No	No	Destruction of personal property	1	exposed as part of my job	Yes, someone else was seriously injured or killed	Moderately	Moderately	A little bit	Moderately	Quite a bit	Moderately	Moderately	Quite a bit	A little bit	Moderately	Moderately	Moderately	Not at all	A little bit	A little bit	Moderately	A little bit	Moderately	A little bit	Moderately	No	No	No	More than 5	A lot	Easy	No
285	Male	50	Orthodox	Married	Yes	4	Can’t read and write	Self-work/private	2000	No	No	Yes	No	No	No	No	No	No	Lack of food or water	3	It happened to me	Yes, I was seriously injured	Quite a bit	Not at all	A little bit	A little bit	Not at all	A little bit	Moderately	Not at all	Moderately	A little bit	A little bit	Not at all	A little bit	A little bit	Not at all	A little bit	Not at all	A little bit	Not at all	A little bit	No	No	No	none	Uncertain	Easy	No
476	Male	31	Orthodox	Single	No		secondary school	Private employee	4700	Yes	No	No	Yes	No	No	Yes	No	No	Made to accept ideas against will	2	It happened to me	Yes, I was seriously injured	A little bit	Moderately	Moderately	Quite a bit	Extremely	Extremely	Quite a bit	Moderately	Quite a bit	Extremely	Quite a bit	Moderately	Moderately	Moderately	Quite a bit	Quite a bit	Moderately	Quite a bit	Extremely	Extremely	No	No	No	More than 5	Some	Easy	No
255	Male	34	Muslim	Divorced	Yes	4	secondary school	Self-work/private	4000	Yes	No	No	No	No	No	No	No	No	Destruction of personal property	1	It happened to me	Yes, someone else was seriously injured or killed	Not at all	Not at all	Not at all	A little bit	Not at all	Quite a bit	Moderately	Not at all	A little bit	Not at all	A little bit	Not at all	Not at all	A little bit	Quite a bit	Not at all	Moderately	Not at all	Not at all	Not at all	No	No	No	More than 5	Uncertain	Possible	No
247	Male	69	Orthodox	Divorced	Yes	3	Can’t read and write	Self-work/private	5100	Yes	Yes	Yes	Yes	Yes	No	No	No	Yes	Witnessing murder of family member /friend	1	Directly I witnessed it	Yes, someone else was seriously injured or killed	Moderately	Quite a bit	Quite a bit	Extremely	Quite a bit	Quite a bit	Moderately	A little bit	Not at all	A little bit	Moderately	Moderately	Not at all	A little bit	Quite a bit	Quite a bit	Moderately	Quite a bit	Moderately	Quite a bit	No	No	No	More than 5	Uncertain	Easy	No
346	Female	33	Muslim	Married	Yes	1	secondary school	Others	4000	Yes	Yes	Yes	No	No	No	No	Yes	Yes	Imprisonment against your will	2	Directly I witnessed it	Yes, someone else was seriously injured or killed	A little bit	Moderately	Moderately	A little bit	Moderately	Moderately	A little bit	Moderately	A little bit	Moderately	Moderately	A little bit	Moderately	A little bit	A little bit	A little bit	Moderately	A little bit	Moderately	A little bit	No	No	Yes	More than 5	Little concern and interest	very Easy	Yes
98	Female	33	Orthodox	Married	No		secondary school	Self-work/private	8000	Yes	No	Yes	No	Yes	No	Yes	Yes	Yes	Destruction of personal property	1	I learned about it	Yes, someone else was seriously injured or killed	Quite a bit	Moderately	Quite a bit	Moderately	Quite a bit	Quite a bit	Moderately	Quite a bit	A little bit	Quite a bit	Moderately	Moderately	Quite a bit	Quite a bit	Quite a bit	A little bit	Moderately	A little bit	Moderately	A little bit	Yes	No	Yes	3-5	Little concern and interest	Possible	Yes
339	Female	25	Orthodox	Married	Yes	1	Degree and above	Governmental employee	2500	No	No	Yes	Yes	Yes	Yes	Yes	Yes	No	Lack of food or water	1	It happened to me	Yes, I was seriously injured	Moderately	A little bit	Moderately	A little bit	A little bit	Not at all	Not at all	Not at all	Not at all	Not at all	A little bit	A little bit	Moderately	A little bit	A little bit	Moderately	Not at all	A little bit	Not at all	Not at all	No	No	Yes	More than 5	Uncertain	very Easy	No
328	Male	30	Orthodox	Married	Yes	2	Degree and above	Daily laborer	4000	Yes	Yes	Yes	No	No	Yes	No	No	No	Ill health without medical care	1	It happened to me	Yes, I was seriously injured	A little bit	Moderately	A little bit	A little bit	Moderately	A little bit	Moderately	Moderately	A little bit	Moderately	A little bit	A little bit	A little bit	Moderately	A little bit	A little bit	Moderately	A little bit	A little bit	A little bit	No	No	No	1 or 2	Little concern and interest	Very difficult	No
129	Male	29	Protestant	Single	No		Degree and above	Self-work/private	10000	Yes	Yes	Yes	Yes	No	No	No	Yes	Yes	Murder of family member /friend	3	I learned about it	Yes, someone else was seriously injured or killed	Quite a bit	Moderately	Moderately	Quite a bit	Quite a bit	Moderately	Moderately	A little bit	A little bit	A little bit	A little bit	Not at all	Moderately	A little bit	A little bit	Moderately	A little bit	Moderately	A little bit	Not at all	No	No	Yes	3-5	A lot	very Easy	Yes
342	Female	19	Protestant	Single	No		Primary school	Others	0	Yes	No	No	No	Yes	Yes	No	No	Yes	Witnessing murder of family member /friend	1	Directly I witnessed it	Yes, someone else was seriously injured or killed	Moderately	A little bit	Not at all	A little bit	A little bit	Not at all	Not at all	Moderately	A little bit	Not at all	Not at all	Not at all	A little bit	A little bit	Not at all	Not at all	Not at all	A little bit	A little bit	A little bit	No	No	No	1 or 2	Little concern and interest	Very difficult	Yes
252	Male	53	Orthodox	Widowed	Yes	4	secondary school	Self-work/private	3800	Yes	Yes	Yes	No	No	No	No	No	No	Lack of food or water	2	Directly I witnessed it	Yes, someone else was seriously injured or killed	Not at all	Moderately	Quite a bit	Moderately	Quite a bit	A little bit	Not at all	A little bit	Not at all	A little bit	Not at all	A little bit	Not at all	Not at all	Not at all	Not at all	A little bit	A little bit	Quite a bit	Not at all	No	No	No	1 or 2	Some	Easy	No
356	Male	20	Orthodox	Single	No		Diploma	Daily laborer	4400	No	Yes	Yes	Yes	No	Yes	No	No	No	Ill health without medical care	1	Directly I witnessed it	Yes, someone else was seriously injured or killed	Quite a bit	Moderately	A little bit	A little bit	Moderately	Moderately	A little bit	Quite a bit	Moderately	Moderately	A little bit	Moderately	Moderately	A little bit	Moderately	A little bit	Moderately	A little bit	A little bit	A little bit	No	No	Yes	1 or 2	No concern and interest	Difficult	No
377	Male	22	Muslim	Single	No		Degree and above	Governmental employee	5500	No	Yes	Yes	No	No	Yes	Yes	Yes	Yes	Lack of food or water	1	It happened to me	Yes, someone else was seriously injured or killed	A little bit	Moderately	A little bit	A little bit	A little bit	Moderately	Moderately	A little bit	Moderately	A little bit	Moderately	Moderately	Moderately	Moderately	A little bit	Moderately	Moderately	Moderately	Moderately	Moderately	No	No	No	none	No concern and interest	Possible	Yes
16	Male	30	Orthodox	Married	Yes	4	Degree and above	Self-work/private	10000	No	Yes	Yes	Yes	No	Yes	Yes	No	Yes	Murder of family member /friend	5	It happened to me	Yes, I was seriously injured	A little bit	A little bit	Moderately	A little bit	Moderately	A little bit	Moderately	Moderately	A little bit	A little bit	A little bit	Moderately	A little bit	Moderately	Moderately	A little bit	Moderately	Moderately	Moderately	A little bit	No	No	No	1 or 2	Uncertain	Easy	No
453	Male	28	Protestant	Single	No		Diploma	Self-work/private	4500	Yes	Yes	Yes	No	No	Yes	No	No	Yes	Ill health without medical care	1	Directly I witnessed it	Yes, someone else was seriously injured or killed	Moderately	Moderately	Quite a bit	Moderately	Quite a bit	Quite a bit	Quite a bit	Moderately	Moderately	Quite a bit	Moderately	Moderately	Quite a bit	Moderately	Quite a bit	Moderately	Moderately	Moderately	Moderately	Moderately	No	No	No	1 or 2	No concern and interest	Difficult	Yes
281	Female	19	Orthodox	Married	No		Diploma	Governmental employee	3600	Yes	Yes	Yes	No	No	No	Yes	No	No	Made to accept ideas against will	3	It happened to me	Yes, I was seriously injured	Not at all	A little bit	Moderately	Quite a bit	Moderately	Moderately	Quite a bit	Quite a bit	Moderately	Moderately	A little bit	Moderately	Not at all	A little bit	Quite a bit	Extremely	Quite a bit	Extremely	Quite a bit	Extremely	No	No	No	1 or 2	Uncertain	Difficult	No
14	Female	30	Protestant	Single	No		Degree and above	Private employee	2000	Yes	Yes	Yes	No	No	Yes	Yes	No	No	Heavy Noise of weaponries/explosion	5	Directly I witnessed it	Yes, someone else was seriously injured or killed	A little bit	Not at all	Not at all	A little bit	A little bit	A little bit	Not at all	Not at all	Moderately	A little bit	A little bit	A little bit	A little bit	Not at all	Not at all	A little bit	A little bit	A little bit	A little bit	Not at all	No	No	Yes	3-5	Uncertain	Easy	No
569	Female	23	Orthodox	Married	Yes	1	Primary school	Private employee	4900	No	Yes	No	No	No	No	No	No	No	Heavy Noise of weaponries/explosion	2	I learned about it	Yes, someone else was seriously injured or killed	Not at all	A little bit	Moderately	A little bit	Not at all	A little bit	Moderately	A little bit	A little bit	Moderately	A little bit	A little bit	A little bit	Not at all	A little bit	A little bit	A little bit	Moderately	Moderately	Moderately	No	No	No	More than 5	A lot	Easy	Yes
507	Male	24	catholic	Married	Yes	1	Can’t read and write	Daily laborer	4500	No	Yes	No	No	No	No	No	No	No	Heavy Noise of weaponries/explosion	4	It happened to me	Yes, I was seriously injured	Not at all	A little bit	Moderately	Quite a bit	A little bit	Moderately	Quite a bit	Not at all	A little bit	Moderately	Quite a bit	A little bit	Moderately	Not at all	A little bit	Moderately	A little bit	Moderately	Quite a bit	Moderately	No	No	No	More than 5	Some	Easy	No
17	Female	20	Muslim	Single	No		secondary school	Others	1000	No	Yes	Yes	No	No	Yes	No	No	No	Lack of food or water	4	It happened to me	Yes, I was seriously injured	A little bit	A little bit	Not at all	A little bit	Not at all	A little bit	A little bit	A little bit	Not at all	A little bit	Not at all	A little bit	A little bit	Not at all	A little bit	Not at all	A little bit	A little bit	Not at all	A little bit	No	No	No	More than 5	Some	Easy	No
488	Female	31	Orthodox	Married	Yes	2	Diploma	Governmental employee	7400	No	Yes	Yes	No	No	No	No	No	No	Heavy Noise of weaponries/explosion	2	I learned about it	Yes, someone else was seriously injured or killed	Not at all	A little bit	Moderately	A little bit	Not at all	A little bit	Moderately	A little bit	Not at all	A little bit	A little bit	A little bit	A little bit	Not at all	A little bit	Moderately	A little bit	Not at all	A little bit	Moderately	No	No	No	3-5	A lot	very Easy	No
246	Female	49	Orthodox	Divorced	Yes	3	secondary school	Daily laborer	3570	Yes	Yes	Yes	No	No	No	No	No	No	Lack of food or water	3	It happened to me	Yes, someone else was seriously injured or killed	A little bit	Moderately	Not at all	Moderately	A little bit	Moderately	A little bit	A little bit	Not at all	A little bit	Moderately	A little bit	Not at all	A little bit	Moderately	A little bit	Not at all	A little bit	Not at all	A little bit	Yes	No	No	1 or 2	Uncertain	Easy	No
441	Male	25	Muslim	Married	Yes	1	secondary school	Governmental employee	7500	No	Yes	Yes	Yes	Yes	Yes	No	No	No	Lack of food or water	1	I learned about it	Yes, someone else was seriously injured or killed	Moderately	Moderately	A little bit	Quite a bit	Quite a bit	Moderately	A little bit	A little bit	A little bit	Moderately	Quite a bit	Quite a bit	Moderately	Quite a bit	Moderately	Moderately	Moderately	Moderately	Moderately	Moderately	No	No	No	1 or 2	Uncertain	Difficult	No
387	Female	25	Muslim	Single	No		Primary school	Daily laborer	2000	Yes	Yes	No	Yes	No	No	Yes	Yes	No	Witnessing murder of family member /friend	3	Directly I witnessed it	Yes, someone else was seriously injured or killed	Moderately	Moderately	A little bit	Moderately	A little bit	Moderately	A little bit	Moderately	A little bit	Moderately	A little bit	A little bit	Moderately	A little bit	A little bit	Moderately	Moderately	A little bit	Moderately	A little bit	Yes	No	Yes	none	Uncertain	Difficult	Yes
112	Female	25	Orthodox	Married	No		Degree and above	Governmental employee	10000	No	Yes	Yes	No	No	Yes	No	No	No	Heavy Noise of weaponries/explosion	4	Directly I witnessed it	Yes, someone else was seriously injured or killed	A little bit	A little bit	Moderately	Moderately	Moderately	Moderately	A little bit	Moderately	A little bit	A little bit	Moderately	A little bit	A little bit	A little bit	A little bit	Moderately	A little bit	A little bit	A little bit	A little bit	No	No	No	1 or 2	Uncertain	Possible	No
375	Male	32	Orthodox	Married	Yes	3	Diploma	Private employee	5000	Yes	Yes	Yes	No	No	Yes	Yes	Yes	Yes	Ill health without medical care	1	I learned about it	Yes, someone else was seriously injured or killed	A little bit	A little bit	Moderately	A little bit	Moderately	A little bit	A little bit	A little bit	Moderately	Moderately	Moderately	A little bit	Moderately	Moderately	A little bit	Moderately	A little bit	Moderately	Moderately	Moderately	No	No	Yes	none	No concern and interest	Very difficult	No
528	Female	21	Muslim	Single	No		secondary school	Self-work/private	4300	No	Yes	Yes	No	No	Yes	No	No	No	Ill health without medical care	1	It happened to me	Yes, I was seriously injured	Not at all	A little bit	Moderately	A little bit	Not at all	A little bit	Moderately	A little bit	A little bit	Not at all	A little bit	Moderately	A little bit	Not at all	A little bit	A little bit	Moderately	A little bit	A little bit	Not at all	No	No	No	3-5	Some	very Easy	No
227	Male	42	Orthodox	Widowed	Yes	3	secondary school	Self-work/private	4600	Yes	Yes	Yes	Yes	No	No	No	No	No	Murder of family member /friend	1	Directly I witnessed it	Yes, someone else was seriously injured or killed	Not at all	A little bit	Moderately	Quite a bit	Moderately	A little bit	A little bit	A little bit	Moderately	Moderately	A little bit	Moderately	Not at all	A little bit	Moderately	A little bit	Moderately	Moderately	A little bit	Moderately	No	No	No	1 or 2	Uncertain	Possible	Yes
148	Male	39	Protestant	Married	Yes	4	Degree and above	Self-work/private	14000	No	Yes	No	No	No	Yes	Yes	Yes	Yes	Murder of family member /friend	3	I learned about it	Yes, someone else was seriously injured or killed	A little bit	A little bit	Moderately	A little bit	A little bit	A little bit	A little bit	Moderately	A little bit	A little bit	Moderately	A little bit	Moderately	A little bit	Moderately	A little bit	Moderately	A little bit	Moderately	A little bit	No	No	No	1 or 2	Some	Possible	Yes
9	Female	39	catholic	Married	Yes	1	secondary school	Self-work/private	4000	No	Yes	Yes	Yes	No	Yes	Yes	No	Yes	Murder of family member /friend	5	Directly I witnessed it	Yes, someone else was seriously injured or killed	A little bit	Moderately	A little bit	Moderately	A little bit	Moderately	Moderately	A little bit	A little bit	Moderately	A little bit	A little bit	Moderately	Quite a bit	Moderately	Moderately	Quite a bit	Moderately	Moderately	Quite a bit	No	No	No	1 or 2	Uncertain	Difficult	No
576	Female	36	Muslim	Married	Yes	5	Degree and above	Governmental employee	5200	No	Yes	Yes	Yes	No	No	No	No	No	Murder of family member /friend	1	It happened to me	Yes, someone else was seriously injured or killed	Not at all	A little bit	Moderately	Quite a bit	Moderately	A little bit	Not at all	Moderately	Quite a bit	Extremely	Moderately	Quite a bit	Not at all	A little bit	Moderately	A little bit	Moderately	A little bit	Moderately	A little bit	No	No	No	1 or 2	Uncertain	Possible	No
363	Male	24	Muslim	Single	No		Diploma	Private employee	3000	No	Yes	Yes	No	No	Yes	No	Yes	Yes	Ill health without medical care	1	I learned about it	Yes, someone else was seriously injured or killed	Moderately	A little bit	Moderately	Moderately	A little bit	Moderately	A little bit	A little bit	A little bit	Moderately	A little bit	A little bit	Moderately	A little bit	Moderately	A little bit	Moderately	Moderately	Moderately	A little bit	No	No	Yes	1 or 2	Uncertain	Very difficult	No
126	Male	25	Orthodox	Single	No		Degree and above	Governmental employee	4000	No	Yes	Yes	Yes	No	Yes	No	No	No	Lack of food or water	3	It happened to me	Yes, I was seriously injured	A little bit	A little bit	Not at all	A little bit	Not at all	A little bit	A little bit	A little bit	A little bit	A little bit	A little bit	A little bit	A little bit	Not at all	A little bit	A little bit	Not at all	A little bit	A little bit	A little bit	No	No	Yes	1 or 2	Little concern and interest	Easy	Yes
130	Female	34	Muslim	Divorced	No		secondary school	House-wife	1500	No	Yes	No	No	Yes	Yes	Yes	No	No	Witnessing murder of family member /friend	3	I learned about it	Yes, someone else was seriously injured or killed	Quite a bit	Moderately	Quite a bit	A little bit	Quite a bit	Extremely	Moderately	Moderately	Quite a bit	Not at all	A little bit	Not at all	Moderately	A little bit	Moderately	Moderately	A little bit	Not at all	A little bit	Not at all	No	No	No	1 or 2	Some	Possible	No
383	Male	32	Muslim	Married	Yes	5	Diploma	Governmental employee	3000	No	No	No	Yes	No	No	No	No	No	Murder of family member /friend	1	Directly I witnessed it	Yes, someone else was seriously injured or killed	Moderately	A little bit	Moderately	Moderately	A little bit	A little bit	Moderately	Moderately	Moderately	A little bit	Moderately	A little bit	Moderately	Moderately	Moderately	A little bit	Moderately	Moderately	A little bit	A little bit	No	No	No	1 or 2	Some	very Easy	No
503	Female	34	Orthodox	Married	Yes	3	secondary school	House-wife	2000	Yes	No	No	No	No	No	No	No	No	Destruction of personal property	1	It happened to me	Yes, I was seriously injured	Not at all	A little bit	Moderately	Moderately	A little bit	A little bit	Not at all	A little bit	Moderately	A little bit	A little bit	A little bit	A little bit	Moderately	A little bit	A little bit	Moderately	A little bit	Not at all	Not at all	No	No	No	3-5	Some	very Easy	No
364	Male	24	Muslim	Married	Yes	1	Can’t read and write	Self-work/private	5000	No	Yes	Yes	Yes	No	Yes	Yes	No	Yes	Made to accept ideas against will	4	Directly I witnessed it	Yes, someone else was seriously injured or killed	Moderately	A little bit	Moderately	Moderately	Moderately	Moderately	A little bit	Moderately	Moderately	Moderately	A little bit	A little bit	Moderately	A little bit	Moderately	A little bit	Moderately	A little bit	Moderately	Moderately	No	No	No	1 or 2	Little concern and interest	Very difficult	Yes
120	Male	19	Muslim	Married	No		secondary school	Governmental employee	1850	Yes	No	Yes	Yes	Yes	No	No	Yes	No	Ill health without medical care	3	It happened to me	Yes, I was seriously injured	A little bit	Moderately	Quite a bit	Extremely	Quite a bit	Extremely	Moderately	Quite a bit	Moderately	Quite a bit	Moderately	Extremely	A little bit	Moderately	Quite a bit	Moderately	Quite a bit	Moderately	Quite a bit	Extremely	No	No	No	none	No concern and interest	Difficult	No
245	Male	47	Orthodox	Divorced	Yes	5	Primary school	Self-work/private	8000	Yes	Yes	Yes	No	No	No	No	No	No	Destruction of personal property	1	It happened to me	Yes, someone else was seriously injured or killed	Not at all	A little bit	Not at all	Not at all	Quite a bit	Not at all	Quite a bit	Not at all	A little bit	Moderately	Not at all	Quite a bit	Moderately	A little bit	Not at all	Moderately	A little bit	Not at all	A little bit	Moderately	No	No	No	1 or 2	Little concern and interest	Difficult	No
197	Male	41	Muslim	Married	Yes	4	Diploma	Private employee	5000	Yes	Yes	Yes	No	No	No	No	No	No	Destruction of personal property	1	Directly I witnessed it	Yes, I was seriously injured	Not at all	A little bit	Moderately	A little bit	Quite a bit	Moderately	Quite a bit	Quite a bit	Quite a bit	Quite a bit	Moderately	A little bit	Not at all	A little bit	A little bit	A little bit	Not at all	Not at all	Not at all	Not at all	No	No	No	1 or 2	Uncertain	Possible	No
321	Male	30	Orthodox	Married	Yes	1	Degree and above	Governmental employee	7000	Yes	Yes	Yes	No	No	Yes	Yes	No	No	Ill health without medical care	2	It happened to me	Yes, someone else was seriously injured or killed	A little bit	Moderately	A little bit	A little bit	A little bit	Moderately	A little bit	A little bit	Moderately	A little bit	A little bit	Moderately	A little bit	A little bit	Moderately	A little bit	A little bit	A little bit	Moderately	Moderately	Yes	No	No	More than 5	Little concern and interest	very Easy	No
369	Male	55	Muslim	Single	No		Diploma	Private employee	4000	Yes	Yes	Yes	Yes	Yes	Yes	No	No	No	Destruction of personal property	2	I learned about it	Yes, someone else was seriously injured or killed	A little bit	Moderately	A little bit	A little bit	A little bit	Moderately	A little bit	A little bit	Moderately	A little bit	A little bit	A little bit	Moderately	Moderately	A little bit	Moderately	A little bit	A little bit	Moderately	Moderately	No	No	Yes	1 or 2	Some	Very difficult	No
532	Male	30	Protestant	Single	No		Diploma	Governmental employee	6300	Yes	Yes	No	No	No	No	No	No	No	Destruction of personal property	1	It happened to me	Yes, I was seriously injured	Not at all	A little bit	Moderately	Not at all	A little bit	Moderately	Not at all	A little bit	Moderately	Not at all	A little bit	Moderately	Not at all	Not at all	A little bit	Moderately	Not at all	A little bit	Moderately	Not at all	No	No	No	1 or 2	Uncertain	Easy	No
225	Male	18	Orthodox	Single	No		secondary school	Others	0	No	Yes	Yes	No	No	No	No	No	No	Heavy Noise of weaponries/explosion	1	It happened to me	Yes, I was seriously injured	A little bit	Moderately	Moderately	Moderately	A little bit	Not at all	A little bit	A little bit	Not at all	A little bit	Moderately	A little bit	A little bit	Moderately	A little bit	A little bit	Moderately	A little bit	Moderately	Moderately	No	No	No	1 or 2	Uncertain	Difficult	No
217	Female	30	Orthodox	Married	Yes	2	Degree and above	Governmental employee	6500	Yes	Yes	Yes	No	No	No	No	No	No	Heavy Noise of weaponries/explosion	1	It happened to me	Yes, I was seriously injured	Not at all	A little bit	A little bit	Moderately	Moderately	Moderately	A little bit	Moderately	A little bit	Moderately	A little bit	Moderately	Not at all	A little bit	Moderately	Quite a bit	Quite a bit	Quite a bit	Quite a bit	Quite a bit	No	No	No	1 or 2	Uncertain	Possible	No
2	Male	28	Orthodox	Divorced	No		Diploma	Governmental employee	3000	Yes	Yes	No	No	Yes	No	No	Yes	No	Heavy Noise of weaponries/explosion	1	It happened to me	Yes, I was seriously injured	Moderately	Quite a bit	Quite a bit	Moderately	A little bit	Moderately	Quite a bit	Moderately	Extremely	Moderately	Quite a bit	Moderately	A little bit	Moderately	Moderately	Quite a bit	Moderately	Extremely	Quite a bit	A little bit	No	No	No	none	No concern and interest	Difficult	No
378	Male	35	Orthodox	Married	No		Primary school	Daily laborer	3000	Yes	Yes	Yes	Yes	No	No	Yes	Yes	No	Heavy Noise of weaponries/explosion	1	Directly I witnessed it	Yes, someone else was seriously injured or killed	Moderately	A little bit	Moderately	Moderately	A little bit	Moderately	Moderately	A little bit	Moderately	Moderately	A little bit	A little bit	Moderately	Not at all	Moderately	Quite a bit	Moderately	A little bit	Moderately	Moderately	No	No	No	1 or 2	Little concern and interest	Very difficult	No
72	Male	40	Orthodox	Divorced	Yes	3	secondary school	Governmental employee	3000	No	Yes	Yes	No	No	Yes	Yes	No	No	Lack of food or water	4	I learned about it	Yes, someone else was seriously injured or killed	A little bit	Not at all	A little bit	A little bit	A little bit	Quite a bit	Moderately	Moderately	Moderately	Moderately	A little bit	A little bit	Not at all	A little bit	Not at all	A little bit	A little bit	A little bit	Not at all	Not at all	No	No	No	1 or 2	Uncertain	very Easy	No
98	Female	33	Orthodox	Married	No		secondary school	Self-work/private	8000	Yes	No	Yes	No	Yes	No	Yes	Yes	Yes	Destruction of personal property	1	I learned about it	Yes, someone else was seriously injured or killed	Quite a bit	Moderately	Quite a bit	Moderately	Quite a bit	Quite a bit	Moderately	Quite a bit	A little bit	Quite a bit	Moderately	Moderately	Quite a bit	Quite a bit	Quite a bit	A little bit	Moderately	A little bit	Moderately	A little bit	Yes	No	Yes	3-5	Little concern and interest	Possible	Yes
232	Female	19	Muslim	Single	No		secondary school	Self-work/private	3800	No	No	No	No	No	No	No	Yes	No	Physical trauma/ Serious injury	3	It happened to me	Yes, I was seriously injured	Moderately	A little bit	Not at all	A little bit	Not at all	A little bit	Not at all	A little bit	Not at all	A little bit	Not at all	A little bit	A little bit	Not at all	A little bit	Moderately	Moderately	A little bit	Not at all	A little bit	No	No	No	none	Uncertain	very Easy	No
11	Male	48	catholic	Married	Yes	4	Degree and above	Governmental employee	15000	Yes	Yes	No	No	No	No	Yes	Yes	Yes	Murder of family member /friend	4	I learned about it	Yes, someone else was seriously injured or killed	A little bit	Moderately	A little bit	Moderately	A little bit	Moderately	A little bit	Moderately	Moderately	Quite a bit	Moderately	Moderately	Quite a bit	Moderately	Quite a bit	Quite a bit	Moderately	Moderately	Quite a bit	Moderately	No	No	No	1 or 2	Little concern and interest	Difficult	Yes
102	Male	40	Orthodox	Married	Yes	4	Degree and above	Governmental employee	5000	No	Yes	Yes	No	No	Yes	Yes	Yes	No	Lack of food or water	4	Directly I witnessed it	Yes, someone else was seriously injured or killed	Not at all	Not at all	A little bit	A little bit	A little bit	Not at all	A little bit	Not at all	A little bit	Not at all	Not at all	Not at all	Not at all	A little bit	Not at all	A little bit	A little bit	A little bit	Not at all	A little bit	No	No	No	1 or 2	Some	Easy	No
387	Female	25	Muslim	Single	No		Primary school	Daily laborer	2000	Yes	Yes	No	Yes	No	No	Yes	Yes	No	Witnessing murder of family member /friend	3	Directly I witnessed it	Yes, someone else was seriously injured or killed	Moderately	Moderately	A little bit	Moderately	A little bit	Moderately	A little bit	Moderately	A little bit	Moderately	A little bit	A little bit	Moderately	A little bit	A little bit	Moderately	Moderately	A little bit	Moderately	A little bit	Yes	No	Yes	none	Uncertain	Difficult	Yes
151	Male	44	catholic	Divorced	No		Degree and above	Private employee	8000	No	No	Yes	No	Yes	No	No	Yes	Yes	Made to accept ideas against will	4	exposed as part of my job	Yes, someone else was seriously injured or killed	Quite a bit	Quite a bit	Quite a bit	Moderately	Quite a bit	Quite a bit	Quite a bit	Moderately	Quite a bit	Quite a bit	Quite a bit	Moderately	A little bit	Moderately	Moderately	Moderately	A little bit	Moderately	A little bit	Moderately	No	No	Yes	1 or 2	Uncertain	Possible	No
557	Female	30	Orthodox	Single	No		Diploma	Governmental employee	4700	No	Yes	Yes	No	No	No	No	No	No	Heavy Noise of weaponries/explosion	1	I learned about it	Yes, someone else was seriously injured or killed	Not at all	A little bit	Moderately	A little bit	Not at all	A little bit	Moderately	A little bit	Not at all	A little bit	Moderately	A little bit	Not at all	Not at all	A little bit	Moderately	A little bit	Not at all	A little bit	Moderately	No	No	No	More than 5	A lot	very Easy	No
365	Female	24	Muslim	Single	No		Degree and above	Self-work/private	3800	No	Yes	Yes	No	No	Yes	Yes	Yes	No	Heavy Noise of weaponries/explosion	1	I learned about it	Yes, someone else was seriously injured or killed	Moderately	A little bit	Moderately	A little bit	A little bit	Moderately	A little bit	Moderately	A little bit	Moderately	A little bit	Moderately	Moderately	A little bit	Moderately	Moderately	A little bit	Moderately	A little bit	A little bit	No	No	No	1 or 2	Little concern and interest	Difficult	No
449	Female	54	Orthodox	Married	No		Degree and above	Self-work/private	7000	Yes	Yes	Yes	No	No	Yes	No	No	No	Heavy Noise of weaponries/explosion	1	Directly I witnessed it	Yes, someone else was seriously injured or killed	Quite a bit	Moderately	Quite a bit	Moderately	Moderately	Moderately	A little bit	Moderately	Moderately	A little bit	Quite a bit	Quite a bit	Moderately	Quite a bit	Quite a bit	Moderately	Quite a bit	Moderately	Moderately	Moderately	No	No	No	More than 5	No concern and interest	Very difficult	No
531	Female	28	Muslim	Married	Yes	1	Primary school	House-wife	0	No	No	Yes	No	No	Yes	No	No	No	Ill health without medical care	2	I learned about it	Yes, someone else was seriously injured or killed	A little bit	Moderately	A little bit	Not at all	A little bit	Moderately	A little bit	Not at all	A little bit	Moderately	A little bit	Not at all	A little bit	Not at all	A little bit	Moderately	A little bit	Not at all	A little bit	Moderately	No	No	Yes	3-5	Some	very Easy	No
174	Male	45	Orthodox	Married	Yes	5	Can’t read and write	Self-work/private	5000	Yes	Yes	No	No	No	No	No	No	No	Heavy Noise of weaponries/explosion	2	It happened to me	Yes, I was seriously injured	A little bit	Moderately	Quite a bit	Moderately	Quite a bit	Quite a bit	Moderately	Quite a bit	Extremely	Quite a bit	Extremely	Quite a bit	A little bit	Moderately	Quite a bit	Extremely	Quite a bit	Quite a bit	Moderately	Quite a bit	No	No	No	1 or 2	Little concern and interest	Easy	No
338	Female	45	Protestant	Married	Yes	5	Can’t read and write	Self-work/private	3500	Yes	Yes	No	No	No	Yes	Yes	Yes	Yes	Ill health without medical care	1	It happened to me	Yes, I was seriously injured	A little bit	Moderately	Moderately	Moderately	A little bit	A little bit	A little bit	Moderately	A little bit	Moderately	Moderately	Moderately	A little bit	Moderately	A little bit	Moderately	A little bit	Moderately	Moderately	Moderately	No	No	No	1 or 2	Little concern and interest	very Easy	No
414	Male	25	Muslim	Single	No		secondary school	Others	0	No	No	No	No	Yes	Yes	No	No	Yes	Imprisonment against your will	1	Directly I witnessed it	Yes, someone else was seriously injured or killed	Moderately	Quite a bit	Moderately	Quite a bit	Quite a bit	Moderately	Moderately	Quite a bit	Moderately	Moderately	Quite a bit	Moderately	Moderately	Quite a bit	Moderately	Quite a bit	Moderately	Quite a bit	Moderately	Quite a bit	No	No	No	1 or 2	No concern and interest	Difficult	No
439	Female	35	Orthodox	Married	No		Diploma	Daily laborer	2500	No	No	Yes	Yes	No	No	No	Yes	Yes	Imprisonment against your will	2	I learned about it	Yes, someone else was seriously injured or killed	Moderately	Quite a bit	Moderately	Moderately	Moderately	Moderately	Quite a bit	Moderately	Moderately	Quite a bit	Moderately	Moderately	Moderately	Moderately	Moderately	Moderately	A little bit	A little bit	Quite a bit	A little bit	No	No	Yes	More than 5	Little concern and interest	Very difficult	Yes
421	Male	32	Orthodox	Divorced	Yes	1	Degree and above	Governmental employee	5400	No	Yes	Yes	Yes	No	Yes	No	No	No	Ill health without medical care	1	exposed as part of my job	Yes, someone else was seriously injured or killed	A little bit	Moderately	Quite a bit	Moderately	Moderately	Moderately	Quite a bit	Quite a bit	Quite a bit	A little bit	A little bit	Quite a bit	Moderately	Moderately	A little bit	Quite a bit	Moderately	Quite a bit	Moderately	Quite a bit	No	Yes	Yes	More than 5	No concern and interest	very Easy	Yes
187	Male	18	Orthodox	Single	No		secondary school	Others	0	Yes	Yes	Yes	No	Yes	No	No	No	Yes	Imprisonment against your will	1	Directly I witnessed it	Yes, someone else was seriously injured or killed	Not at all	A little bit	Moderately	A little bit	Moderately	Quite a bit	Extremely	Quite a bit	Extremely	Quite a bit	Moderately	Quite a bit	Not at all	A little bit	Moderately	Quite a bit	Moderately	Quite a bit	Quite a bit	Extremely	No	No	No	3-5	Uncertain	Possible	No
533	Female	30	Muslim	Married	Yes	4	Can’t read and write	House-wife	2000	No	Yes	Yes	No	No	Yes	No	No	No	Ill health without medical care	1	I learned about it	Yes, someone else was seriously injured or killed	A little bit	A little bit	Not at all	Not at all	A little bit	A little bit	Moderately	A little bit	A little bit	Not at all	A little bit	Moderately	Moderately	A little bit	Moderately	A little bit	Moderately	A little bit	Moderately	Moderately	No	No	No	1 or 2	Some	very Easy	No
494	Female	31	Orthodox	Single	No		Degree and above	Governmental employee	8800	No	Yes	No	No	No	No	No	No	No	Heavy Noise of weaponries/explosion	2	I learned about it	Yes, someone else was seriously injured or killed	Moderately	A little bit	A little bit	A little bit	Not at all	A little bit	Not at all	Not at all	Not at all	A little bit	A little bit	Moderately	A little bit	Not at all	A little bit	A little bit	Not at all	A little bit	A little bit	Moderately	No	Yes	No	More than 5	A lot	Easy	Yes
374	Male	26	Orthodox	Single	No		Degree and above	Governmental employee	5000	Yes	Yes	Yes	Yes	No	Yes	No	No	No	Destruction of personal property	2	It happened to me	Yes, someone else was seriously injured or killed	Moderately	A little bit	A little bit	A little bit	Moderately	A little bit	Moderately	A little bit	Moderately	A little bit	Moderately	Moderately	Moderately	A little bit	Moderately	Moderately	A little bit	Moderately	Moderately	A little bit	No	No	No	none	Some	Very difficult	No
457	Female	32	Orthodox	Married	Yes	1	Diploma	Governmental employee	3200	No	Yes	Yes	No	No	No	No	No	No	Lack of food or water	1	It happened to me	Yes, I was seriously injured	Not at all	A little bit	Quite a bit	Moderately	Quite a bit	Moderately	Quite a bit	Quite a bit	Extremely	Quite a bit	Extremely	Moderately	Extremely	Moderately	Quite a bit	Extremely	Quite a bit	Quite a bit	Extremely	Extremely	No	No	Yes	3-5	Little concern and interest	very Easy	No
425	Male	20	Muslim	Single	No		Degree and above	Self-work/private	3000	No	Yes	Yes	Yes	No	Yes	No	No	No	Lack of food or water	2	I learned about it	Yes, someone else was seriously injured or killed	A little bit	Moderately	Moderately	Not at all	Quite a bit	Moderately	Moderately	Quite a bit	Moderately	Moderately	A little bit	A little bit	A little bit	Moderately	Moderately	Quite a bit	Moderately	Quite a bit	Moderately	Moderately	No	No	No	1 or 2	No concern and interest	Difficult	No
339	Female	25	Orthodox	Married	Yes	1	Degree and above	Governmental employee	2500	No	No	Yes	Yes	Yes	Yes	Yes	Yes	No	Lack of food or water	1	It happened to me	Yes, I was seriously injured	Moderately	A little bit	Moderately	A little bit	A little bit	Not at all	Not at all	Not at all	Not at all	Not at all	A little bit	A little bit	Moderately	A little bit	A little bit	Moderately	Not at all	A little bit	Not at all	Not at all	No	No	Yes	More than 5	Uncertain	very Easy	No
249	Female	39	Orthodox	Married	Yes	7	Primary school	Private employee	4700	Yes	No	Yes	No	No	No	No	No	No	Destruction of personal property	1	It happened to me	Yes, I was seriously injured	Not at all	Not at all	Not at all	Not at all	Not at all	Not at all	A little bit	Not at all	Not at all	Not at all	A little bit	Not at all	Not at all	A little bit	Not at all	A little bit	Not at all	A little bit	Not at all	A little bit	No	No	No	1 or 2	Uncertain	Difficult	No
506	Female	35	Orthodox	Married	Yes	2	Diploma	House-wife	0	No	Yes	No	No	No	No	No	No	No	Heavy Noise of weaponries/explosion	2	I learned about it	Yes, someone else was seriously injured or killed	Not at all	A little bit	Moderately	A little bit	Not at all	A little bit	Moderately	A little bit	Not at all	A little bit	Moderately	A little bit	Not at all	A little bit	Moderately	A little bit	Not at all	A little bit	Moderately	Moderately	No	No	No	3-5	Some	Easy	No
568	Male	46	Muslim	Divorced	No		Diploma	Private employee	6900	No	Yes	No	No	No	No	No	No	No	Heavy Noise of weaponries/explosion	3	I learned about it	Yes, someone else was seriously injured or killed	Moderately	A little bit	Not at all	A little bit	Moderately	A little bit	Not at all	A little bit	Moderately	A little bit	Not at all	A little bit	Moderately	Not at all	A little bit	Moderately	A little bit	Not at all	A little bit	Moderately	No	No	No	3-5	Some	Possible	Yes
361	Male	29	Orthodox	Single	No		Degree and above	Governmental employee	5000	Yes	Yes	Yes	Yes	No	Yes	No	Yes	No	Destruction of personal property	1	I learned about it	Yes, someone else was seriously injured or killed	Moderately	A little bit	Moderately	Moderately	Moderately	Moderately	A little bit	Moderately	A little bit	Moderately	A little bit	Moderately	Moderately	Moderately	A little bit	Moderately	A little bit	A little bit	A little bit	A little bit	Yes	No	Yes	none	Little concern and interest	Very difficult	Yes
146	Female	48	Orthodox	Divorced	Yes	4	Degree and above	Self-work/private	5000	No	No	Yes	No	No	No	No	Yes	Yes	Lack of food or water	4	exposed as part of my job	Yes, someone else was seriously injured or killed	Quite a bit	Quite a bit	Quite a bit	Moderately	Moderately	Moderately	Not at all	Not at all	Not at all	A little bit	A little bit	A little bit	Extremely	Extremely	A little bit	A little bit	A little bit	Moderately	Moderately	Moderately	No	No	No	1 or 2	A lot	Difficult	Yes
433	Male	30	Muslim	Married	Yes	2	Primary school	Governmental employee	4000	Yes	Yes	Yes	Yes	No	Yes	No	No	No	Destruction of personal property	1	It happened to me	Yes, someone else was seriously injured or killed	Quite a bit	Moderately	Quite a bit	Moderately	Quite a bit	A little bit	Quite a bit	Moderately	Moderately	Moderately	A little bit	Moderately	Moderately	Moderately	Moderately	Quite a bit	Quite a bit	Moderately	A little bit	A little bit	Yes	No	Yes	1 or 2	Uncertain	Easy	No
463	Female	26	catholic	Married	Yes	1	Primary school	House-wife	0	No	Yes	Yes	No	No	Yes	No	No	No	Ill health without medical care	1	It happened to me	Yes, I was seriously injured	A little bit	Moderately	Quite a bit	Extremely	Quite a bit	Moderately	Quite a bit	Extremely	Quite a bit	Moderately	Quite a bit	Extremely	Quite a bit	A little bit	Moderately	Quite a bit	Extremely	Quite a bit	Moderately	Extremely	No	No	No	1 or 2	Little concern and interest	Difficult	No
493	Male	26	Protestant	Married	No		Primary school	Private employee	3200	Yes	Yes	Yes	No	No	No	No	No	No	Lack of food or water	1	Directly I witnessed it	Yes, someone else was seriously injured or killed	Not at all	A little bit	Moderately	Quite a bit	Moderately	A little bit	Not at all	A little bit	Moderately	Moderately	A little bit	Not at all	A little bit	Not at all	A little bit	Moderately	A little bit	Not at all	A little bit	Moderately	No	No	No	3-5	Some	Easy	No
167	Male	21	Orthodox	Single	No		secondary school	Others	0	No	No	Yes	Yes	No	No	Yes	Yes	No	Physical trauma/ Serious injury	1	It happened to me	Yes, I was seriously injured	A little bit	Moderately	Quite a bit	Moderately	Quite a bit	Moderately	Quite a bit	Moderately	Quite a bit	Moderately	Quite a bit	Quite a bit	A little bit	Moderately	Quite a bit	Extremely	Quite a bit	Moderately	Quite a bit	Moderately	No	No	No	1 or 2	Uncertain	Difficult	No
301	Female	54	Orthodox	Widowed	Yes	7	Can’t read and write	Self-work/private	4000	Yes	Yes	Yes	Yes	No	No	Yes	No	No	Made to accept ideas against will	3	It happened to me	Yes, I was seriously injured	Moderately	Quite a bit	Moderately	A little bit	Moderately	Quite a bit	Extremely	Quite a bit	Moderately	Quite a bit	Moderately	Quite a bit	A little bit	Quite a bit	Extremely	Quite a bit	Moderately	Moderately	Quite a bit	Moderately	No	Yes	No	none	Uncertain	Difficult	Yes
563	Male	30	catholic	Divorced	Yes	2	Degree and above	Self-work/private	9500	No	Yes	No	No	No	No	No	No	No	Heavy Noise of weaponries/explosion	1	Directly I witnessed it	Yes, someone else was seriously injured or killed	Not at all	Moderately	A little bit	Moderately	A little bit	Not at all	A little bit	Moderately	A little bit	Not at all	A little bit	Not at all	A little bit	Moderately	A little bit	Not at all	A little bit	A little bit	Moderately	Moderately	No	No	No	3-5	Little concern and interest	Possible	No
244	Female	56	Muslim	Married	Yes	4	Can’t read and write	Self-work/private	4765	Yes	Yes	Yes	Yes	No	Yes	No	Yes	No	Murder of family member /friend	1	Directly I witnessed it	Yes, someone else was seriously injured or killed	Quite a bit	Moderately	Moderately	Moderately	Quite a bit	Moderately	Quite a bit	Moderately	A little bit	Quite a bit	Moderately	A little bit	A little bit	A little bit	Not at all	A little bit	A little bit	Not at all	A little bit	Moderately	Yes	No	No	1 or 2	No concern and interest	Easy	No
495	Male	27	Protestant	Single	No		Primary school	Private employee	2600	No	Yes	Yes	No	No	No	Yes	No	No	Made to accept ideas against will	2	It happened to me	Yes, I was seriously injured	Not at all	A little bit	Moderately	A little bit	Not at all	A little bit	Moderately	A little bit	Not at all	A little bit	Not at all	Moderately	A little bit	Not at all	A little bit	Moderately	A little bit	Not at all	A little bit	Moderately	No	No	No	3-5	Little concern and interest	very Easy	No
564	Female	44	Orthodox	Single	No		secondary school	Private employee	7200	No	Yes	Yes	No	No	No	No	No	No	Heavy Noise of weaponries/explosion	2	I learned about it	Yes, someone else was seriously injured or killed	Not at all	Not at all	A little bit	A little bit	A little bit	Moderately	Moderately	Not at all	A little bit	A little bit	Moderately	A little bit	Not at all	Not at all	A little bit	Moderately	A little bit	Not at all	A little bit	Moderately	No	No	No	More than 5	Some	Easy	Yes
562	Male	31	catholic	Divorced	No		Degree and above	Governmental employee	7400	No	Yes	No	No	No	No	No	No	No	Heavy Noise of weaponries/explosion	4	I learned about it	Yes, someone else was seriously injured or killed	Not at all	A little bit	Not at all	A little bit	A little bit	Moderately	A little bit	Moderately	Not at all	A little bit	Not at all	A little bit	A little bit	Not at all	A little bit	Moderately	A little bit	Moderately	A little bit	Moderately	No	No	Yes	3-5	Little concern and interest	Easy	No
188	Male	45	Muslim	Divorced	Yes	4	Degree and above	Self-work/private	3500	Yes	Yes	Yes	No	No	No	No	No	No	Destruction of personal property	1	It happened to me	Yes, I was seriously injured	Moderately	Quite a bit	Extremely	Quite a bit	Extremely	Quite a bit	Extremely	Quite a bit	Extremely	Quite a bit	Extremely	Quite a bit	Quite a bit	Quite a bit	Moderately	Quite a bit	Moderately	Quite a bit	Moderately	Quite a bit	No	No	No	1 or 2	Uncertain	Difficult	No
556	Male	26	catholic	Married	No		Diploma	Governmental employee	5200	No	Yes	No	No	No	No	No	No	No	Heavy Noise of weaponries/explosion	3	I learned about it	Yes, I was seriously injured	Not at all	A little bit	Moderately	Quite a bit	Not at all	A little bit	Moderately	Quite a bit	Not at all	A little bit	Moderately	Quite a bit	Not at all	Not at all	A little bit	Moderately	Quite a bit	Not at all	A little bit	Moderately	No	No	No	3-5	Some	very Easy	No
385	Female	30	Orthodox	Single	No		secondary school	Governmental employee	2800	Yes	Yes	No	No	No	No	No	Yes	Yes	Physical trauma/ Serious injury	1	Directly I witnessed it	Yes, I was seriously injured	Moderately	Moderately	A little bit	Moderately	Moderately	A little bit	Moderately	A little bit	Moderately	A little bit	Moderately	A little bit	Moderately	Moderately	Moderately	Quite a bit	Moderately	Moderately	A little bit	A little bit	No	No	Yes	More than 5	Some	Difficult	No
508	Female	26	Muslim	Single	No		Diploma	House-wife	0	No	Yes	Yes	No	No	No	No	No	No	Lack of food or water	2	It happened to me	Yes, I was seriously injured	Not at all	A little bit	Moderately	A little bit	A little bit	Not at all	A little bit	Moderately	A little bit	A little bit	Not at all	A little bit	A little bit	A little bit	A little bit	Not at all	A little bit	Not at all	Not at all	Not at all	No	No	No	3-5	Some	very Easy	No
214	Male	46	Orthodox	Married	Yes	4	Diploma	Governmental employee	4600	Yes	No	No	No	No	Yes	Yes	Yes	No	Destruction of personal property	1	It happened to me	Yes, I was seriously injured	Not at all	A little bit	Moderately	Moderately	A little bit	A little bit	Moderately	Quite a bit	Moderately	Moderately	A little bit	Moderately	A little bit	Moderately	Moderately	Moderately	A little bit	A little bit	Not at all	A little bit	No	No	No	1 or 2	Uncertain	very Easy	Yes
547	Female	25	Orthodox	Married	No		Diploma	Private employee	6700	No	Yes	Yes	No	No	No	No	No	No	Heavy Noise of weaponries/explosion	1	I learned about it	Yes, someone else was seriously injured or killed	Not at all	A little bit	Moderately	A little bit	Not at all	A little bit	Moderately	A little bit	A little bit	Not at all	Not at all	A little bit	A little bit	Not at all	A little bit	A little bit	Moderately	Moderately	A little bit	Moderately	No	No	No	More than 5	Some	Possible	No
233	Female	20	Orthodox	Single	No		Diploma	Governmental employee	3500	Yes	Yes	No	No	No	No	No	No	No	Destruction of personal property	2	It happened to me	Yes, someone else was seriously injured or killed	Moderately	A little bit	Moderately	Moderately	Not at all	A little bit	Not at all	Not at all	Not at all	Not at all	Not at all	Not at all	Not at all	Not at all	Not at all	Not at all	Not at all	Not at all	A little bit	Not at all	No	No	No	1 or 2	No concern and interest	Difficult	No
565	Male	30	catholic	Married	Yes	2	Degree and above	Governmental employee	8500	No	Yes	No	No	No	No	No	No	No	Heavy Noise of weaponries/explosion	3	I learned about it	Yes, someone else was seriously injured or killed	Not at all	A little bit	Moderately	A little bit	Not at all	A little bit	Moderately	A little bit	Not at all	A little bit	Moderately	A little bit	Moderately	Not at all	A little bit	Not at all	A little bit	Moderately	Not at all	A little bit	No	No	Yes	3-5	Little concern and interest	Possible	No
324	Male	25	Orthodox	Married	No		Diploma	Governmental employee	3800	Yes	Yes	Yes	Yes	Yes	No	No	No	No	Lack of food or water	2	Directly I witnessed it	Yes, someone else was seriously injured or killed	A little bit	Moderately	Moderately	A little bit	Not at all	Quite a bit	Moderately	A little bit	Moderately	Moderately	A little bit	Moderately	A little bit	A little bit	A little bit	Moderately	A little bit	A little bit	A little bit	A little bit	No	No	No	3-5	A lot	Easy	Yes
108	Male	30	Muslim	Single	No		Degree and above	Private employee	3000	Yes	Yes	Yes	No	No	Yes	No	No	No	Heavy Noise of weaponries/explosion	4	Directly I witnessed it	Yes, someone else was seriously injured or killed	A little bit	A little bit	A little bit	A little bit	A little bit	A little bit	A little bit	A little bit	A little bit	A little bit	A little bit	A little bit	A little bit	A little bit	A little bit	A little bit	A little bit	A little bit	A little bit	A little bit	No	No	No	More than 5	A lot	very Easy	No
400	Male	81	Protestant	Married	Yes	8	Primary school	Governmental employee	4800	Yes	Yes	Yes	Yes	No	No	No	No	No	Murder of family member /friend	1	Directly I witnessed it	Yes, someone else was seriously injured or killed	Quite a bit	Moderately	Quite a bit	Moderately	Quite a bit	Moderately	Moderately	Moderately	Moderately	Moderately	Moderately	Moderately	Moderately	Quite a bit	Moderately	Moderately	Quite a bit	Quite a bit	Quite a bit	Moderately	Yes	No	Yes	1 or 2	Uncertain	Difficult	Yes
127	Female	35	Protestant	Married	No		Diploma	Self-work/private	5000	No	Yes	No	No	No	Yes	Yes	Yes	No	Heavy Noise of weaponries/explosion	3	exposed as part of my job	Yes, I was seriously injured	Moderately	A little bit	Moderately	A little bit	Quite a bit	A little bit	Quite a bit	A little bit	Quite a bit	A little bit	Moderately	A little bit	A little bit	Moderately	A little bit	Moderately	A little bit	Moderately	A little bit	A little bit	No	No	No	3-5	Little concern and interest	Easy	No
306	Male	43	Orthodox	Married	Yes	4	secondary school	Self-work/private	9000	Yes	Yes	Yes	No	No	Yes	No	No	No	Ill health without medical care	3	It happened to me	Yes, I was seriously injured	Moderately	Quite a bit	Moderately	Quite a bit	Moderately	Quite a bit	Moderately	Moderately	Quite a bit	Moderately	Quite a bit	Quite a bit	A little bit	Moderately	Quite a bit	Moderately	A little bit	A little bit	Moderately	Quite a bit	No	No	No	More than 5	Uncertain	Difficult	No
330	Male	45	Orthodox	Married	Yes	3	Degree and above	Governmental employee	5500	Yes	Yes	Yes	Yes	No	Yes	No	No	Yes	Destruction of personal property	1	It happened to me	Yes, I was seriously injured	A little bit	Moderately	A little bit	A little bit	A little bit	Moderately	Moderately	Moderately	A little bit	Moderately	Moderately	Moderately	A little bit	Moderately	Moderately	A little bit	A little bit	Moderately	Not at all	Not at all	Yes	No	No	3-5	Little concern and interest	very Easy	No
150	Male	35	catholic	Married	Yes	4	Diploma	Governmental employee	6600	No	No	Yes	Yes	Yes	No	No	Yes	Yes	Made to accept ideas against will	4	It happened to me	Yes, someone else was seriously injured or killed	A little bit	Quite a bit	Moderately	Quite a bit	Quite a bit	Moderately	Quite a bit	A little bit	Quite a bit	A little bit	Moderately	A little bit	Moderately	Quite a bit	A little bit	Moderately	Quite a bit	Moderately	Moderately	Quite a bit	No	No	No	1 or 2	Uncertain	Difficult	No
409	Male	23	Orthodox	Single	No		secondary school	Self-work/private	6000	Yes	Yes	Yes	Yes	Yes	Yes	No	No	No	Murder of family member /friend	2	Directly I witnessed it	Yes, someone else was seriously injured or killed	Moderately	Quite a bit	Moderately	Moderately	Quite a bit	Quite a bit	Moderately	Quite a bit	Moderately	Moderately	Quite a bit	Moderately	A little bit	A little bit	Quite a bit	Moderately	Moderately	Quite a bit	Moderately	Moderately	No	No	No	More than 5	No concern and interest	Difficult	No
184	Female	30	Muslim	Married	Yes	1	Can’t read and write	House-wife	3000	Yes	Yes	Yes	No	No	No	No	No	No	Destruction of personal property	2	It happened to me	Yes, I was seriously injured	Not at all	A little bit	Moderately	Quite a bit	Moderately	Moderately	Quite a bit	Moderately	Quite a bit	Moderately	Quite a bit	Moderately	A little bit	Moderately	Quite a bit	Quite a bit	Moderately	Quite a bit	Moderately	Quite a bit	No	No	No	3-5	Uncertain	Difficult	No
343	Male	23	Orthodox	Single	No		secondary school	Daily laborer	2500	No	No	Yes	Yes	No	No	No	No	No	Murder of family member /friend	1	I learned about it	Yes, someone else was seriously injured or killed	Not at all	A little bit	Not at all	Not at all	Not at all	Not at all	A little bit	A little bit	Not at all	A little bit	A little bit	Not at all	Not at all	A little bit	A little bit	Not at all	Not at all	Not at all	A little bit	A little bit	No	No	No	3-5	Some	very Easy	No
354	Female	28	Muslim	Married	Yes	2	Can’t read and write	House-wife	3000	No	No	No	Yes	Yes	Yes	Yes	Yes	Yes	Murder of family member /friend	1	Directly I witnessed it	Yes, I was seriously injured	Moderately	A little bit	A little bit	A little bit	Moderately	Moderately	A little bit	Moderately	A little bit	A little bit	Moderately	Moderately	Moderately	Moderately	A little bit	A little bit	Moderately	Moderately	Moderately	A little bit	No	No	No	none	No concern and interest	Very difficult	Yes
149	Female	28	Muslim	Widowed	No		Diploma	Governmental employee	4000	Yes	Yes	No	No	Yes	Yes	No	No	Yes	Imprisonment against your will	4	Directly I witnessed it	Yes, someone else was seriously injured or killed	A little bit	A little bit	Not at all	Moderately	A little bit	A little bit	Not at all	A little bit	Not at all	A little bit	Not at all	A little bit	Moderately	A little bit	Moderately	A little bit	A little bit	Moderately	A little bit	A little bit	No	No	No	1 or 2	Little concern and interest	Difficult	No
322	Male	39	Muslim	Married	Yes	3	Degree and above	Private employee	5100	Yes	Yes	Yes	No	Yes	Yes	Yes	No	Yes	Ill health without medical care	1	Directly I witnessed it	Yes, I was seriously injured	A little bit	Moderately	Moderately	Moderately	A little bit	A little bit	A little bit	Moderately	Moderately	A little bit	Moderately	A little bit	Moderately	Quite a bit	Moderately	A little bit	A little bit	A little bit	Moderately	A little bit	No	No	Yes	3-5	Uncertain	Difficult	No
248	Female	71	Orthodox	Widowed	Yes	7	Can’t read and write	House-wife	1500	Yes	Yes	Yes	Yes	No	No	No	No	No	Murder of family member /friend	2	Directly I witnessed it	Yes, someone else was seriously injured or killed	Not at all	A little bit	Not at all	Not at all	A little bit	Not at all	A little bit	Not at all	A little bit	A little bit	Not at all	Not at all	Not at all	A little bit	Not at all	Not at all	A little bit	Not at all	A little bit	Not at all	No	No	No	none	Uncertain	Difficult	No
423	Female	32	Orthodox	Married	Yes	1	Degree and above	Governmental employee	3100	No	Yes	Yes	Yes	No	Yes	Yes	No	No	Made to accept ideas against will	1	exposed as part of my job	Yes, someone else was seriously injured or killed	A little bit	A little bit	Moderately	Quite a bit	Moderately	Moderately	Moderately	A little bit	A little bit	Moderately	A little bit	Moderately	Moderately	A little bit	A little bit	A little bit	Moderately	Moderately	Moderately	A little bit	Yes	Yes	No	none	No concern and interest	Difficult	No
442	Female	31	Orthodox	Single	No		Diploma	Self-work/private	5100	No	Yes	Yes	No	No	Yes	Yes	Yes	Yes	Made to accept ideas against will	1	I learned about it	Yes, someone else was seriously injured or killed	Moderately	Moderately	Quite a bit	Moderately	Moderately	Moderately	A little bit	A little bit	Moderately	A little bit	Moderately	Quite a bit	Moderately	Quite a bit	Moderately	Moderately	Quite a bit	Moderately	Quite a bit	Moderately	Yes	No	No	1 or 2	Little concern and interest	Very difficult	No
386	Male	40	Muslim	Single	No		Diploma	Private employee	2000	Yes	Yes	Yes	No	No	Yes	Yes	Yes	Yes	Ill health without medical care	1	It happened to me	Yes, I was seriously injured	Moderately	Moderately	A little bit	A little bit	Moderately	A little bit	Moderately	A little bit	A little bit	Moderately	Moderately	A little bit	Moderately	Moderately	A little bit	A little bit	Moderately	Moderately	A little bit	A little bit	No	No	No	1 or 2	Some	very Easy	No
221	Male	50	Muslim	Married	Yes	4	secondary school	Self-work/private	2500	Yes	No	Yes	No	No	No	No	No	No	Destruction of personal property	1	It happened to me	Yes, I was seriously injured	Not at all	A little bit	Moderately	Moderately	A little bit	Moderately	Moderately	A little bit	Moderately	Quite a bit	Moderately	Quite a bit	A little bit	Moderately	Quite a bit	Quite a bit	Moderately	Quite a bit	Moderately	Quite a bit	No	No	No	3-5	Uncertain	Easy	Yes
522	Male	22	Muslim	Married	No		Diploma	Private employee	7100	No	No	Yes	No	No	No	No	No	No	Lack of food or water	2	Directly I witnessed it	Yes, someone else was seriously injured or killed	Not at all	A little bit	Moderately	Quite a bit	Moderately	A little bit	Not at all	A little bit	Moderately	Moderately	A little bit	Not at all	A little bit	Not at all	A little bit	Moderately	Moderately	A little bit	Moderately	Moderately	No	No	No	none	No concern and interest	Very difficult	Yes
104	Female	33	Orthodox	Married	Yes	4	Degree and above	Governmental employee	3000	No	Yes	Yes	Yes	Yes	Yes	No	No	No	Murder of family member /friend	4	Directly I witnessed it	Yes, someone else was seriously injured or killed	Not at all	A little bit	A little bit	A little bit	A little bit	Not at all	A little bit	A little bit	Not at all	A little bit	A little bit	Not at all	Not at all	A little bit	Not at all	A little bit	A little bit	A little bit	A little bit	A little bit	No	No	Yes	1 or 2	Uncertain	Easy	No
486	Female	32	Muslim	Married	Yes	4	Diploma	House-wife	2500	No	No	Yes	No	No	Yes	No	No	No	Ill health without medical care	1	It happened to me	Yes, I was seriously injured	Moderately	Quite a bit	Extremely	Quite a bit	Moderately	Quite a bit	Extremely	Quite a bit	Moderately	Quite a bit	Extremely	Quite a bit	Extremely	Moderately	Quite a bit	Extremely	Quite a bit	Extremely	Quite a bit	Extremely	No	No	No	1 or 2	Little concern and interest	Easy	No
585	Female	22	Muslim	Married	No		secondary school	Governmental employee	3000	Yes	Yes	No	No	No	Yes	No	Yes	Yes	Murder of family member /friend	1	It happened to me	Yes, someone else was seriously injured or killed	Extremely	A little bit	Moderately	A little bit	Moderately	A little bit	Moderately	A little bit	A little bit	Moderately	Moderately	A little bit	Not at all	A little bit	A little bit	Not at all	Not at all	Moderately	A little bit	A little bit	No	No	No	More than 5	Some	Possible	Yes
466	Female	26	Protestant	Married	Yes	2	Primary school	House-wife	0	No	Yes	Yes	No	No	Yes	No	No	No	Lack of food or water	2	It happened to me	Yes, I was seriously injured	Not at all	A little bit	Moderately	Quite a bit	Extremely	Quite a bit	Moderately	Moderately	Quite a bit	Extremely	Quite a bit	Moderately	Quite a bit	Moderately	Quite a bit	Extremely	Quite a bit	Extremely	Quite a bit	Moderately	No	No	No	3-5	Some	Possible	No
287	Female	35	Orthodox	Married	Yes	4	secondary school	House-wife	2000	No	Yes	Yes	No	No	No	No	No	No	Lack of food or water	2	It happened to me	Yes, someone else was seriously injured or killed	Quite a bit	Moderately	A little bit	Quite a bit	Moderately	A little bit	Moderately	A little bit	A little bit	Moderately	Not at all	Moderately	A little bit	Moderately	Quite a bit	Moderately	A little bit	Not at all	A little bit	Quite a bit	No	No	No	1 or 2	Uncertain	very Easy	No
164	Female	30	Orthodox	Married	Yes	3	Degree and above	Governmental employee	7500	Yes	Yes	Yes	No	No	No	No	No	No	Heavy Noise of weaponries/explosion	2	It happened to me	Yes, someone else was seriously injured or killed	A little bit	A little bit	Moderately	A little bit	Moderately	Quite a bit	Quite a bit	Quite a bit	Quite a bit	Moderately	Quite a bit	Moderately	A little bit	Moderately	Quite a bit	Extremely	Quite a bit	Extremely	Quite a bit	Extremely	No	No	No	More than 5	Uncertain	Easy	No
492	Female	37	Orthodox	Married	Yes	3	Primary school	House-wife	0	No	Yes	No	No	No	No	No	No	No	Heavy Noise of weaponries/explosion	2	I learned about it	Yes, someone else was seriously injured or killed	A little bit	A little bit	Not at all	Not at all	A little bit	A little bit	Moderately	Moderately	A little bit	Not at all	A little bit	Moderately	Moderately	A little bit	Not at all	A little bit	Moderately	A little bit	Not at all	Moderately	No	No	No	More than 5	A lot	very Easy	Yes
133	Female	42	Muslim	Married	Yes	3	Degree and above	Governmental employee	7000	No	Yes	Yes	No	No	Yes	Yes	No	Yes	Made to accept ideas against will	4	Directly I witnessed it	Yes, someone else was seriously injured or killed	Not at all	Moderately	A little bit	Quite a bit	A little bit	A little bit	Not at all	Not at all	Moderately	Moderately	A little bit	Not at all	Not at all	A little bit	A little bit	Not at all	Not at all	A little bit	Not at all	A little bit	No	Yes	No	3-5	No concern and interest	Very difficult	No
278	Male	38	Orthodox	Married	Yes	3	Diploma	Self-work/private	5000	No	Yes	Yes	Yes	No	No	No	No	No	Lack of food or water	1	Directly I witnessed it	Yes, someone else was seriously injured or killed	Not at all	A little bit	Quite a bit	Quite a bit	Moderately	A little bit	A little bit	Moderately	Moderately	Quite a bit	Moderately	A little bit	Not at all	A little bit	Quite a bit	Quite a bit	Moderately	Quite a bit	A little bit	Quite a bit	No	No	No	1 or 2	Uncertain	Difficult	No
498	Male	26	Protestant	Married	Yes	1	Can’t read and write	Self-work/private	6100	Yes	Yes	Yes	No	No	No	Yes	No	No	Made to accept ideas against will	1	I learned about it	Yes, someone else was seriously injured or killed	Not at all	A little bit	Moderately	A little bit	Not at all	A little bit	Moderately	A little bit	Not at all	A little bit	Moderately	A little bit	Not at all	Not at all	A little bit	Moderately	A little bit	Not at all	A little bit	Moderately	No	No	No	1 or 2	Little concern and interest	Difficult	No
121	Male	40	catholic	Divorced	No		Primary school	Daily laborer	1000	No	Yes	Yes	Yes	No	Yes	Yes	No	Yes	Heavy Noise of weaponries/explosion	2	It happened to me	Yes, I was seriously injured	A little bit	Quite a bit	Moderately	Quite a bit	Moderately	Not at all	Moderately	Quite a bit	Moderately	A little bit	Quite a bit	Extremely	A little bit	Moderately	Moderately	Quite a bit	Moderately	Quite a bit	Extremely	Quite a bit	No	No	No	none	Uncertain	Difficult	Yes
251	Female	41	Muslim	Single	No		Primary school	Self-work/private	2700	No	No	Yes	No	No	No	No	No	No	Lack of food or water	1	It happened to me	Yes, someone else was seriously injured or killed	Not at all	Not at all	Not at all	Not at all	Not at all	A little bit	Not at all	Not at all	A little bit	A little bit	Not at all	Not at all	Not at all	A little bit	Not at all	Not at all	Not at all	Not at all	Not at all	Not at all	No	No	No	1 or 2	Some	very Easy	Yes
566	Female	29	Orthodox	Married	Yes	2	Primary school	House-wife	6000	No	Yes	Yes	No	No	Yes	No	No	No	Ill health without medical care	1	It happened to me	Yes, I was seriously injured	Not at all	A little bit	Moderately	A little bit	A little bit	Moderately	A little bit	A little bit	A little bit	Not at all	Not at all	A little bit	A little bit	A little bit	Not at all	Not at all	A little bit	Moderately	A little bit	Moderately	No	No	Yes	3-5	A lot	Easy	No
500	Female	24	Orthodox	Married	No		Diploma	Private employee	6800	No	Yes	Yes	No	No	No	No	No	No	Heavy Noise of weaponries/explosion	5	Directly I witnessed it	Yes, someone else was seriously injured or killed	A little bit	A little bit	Moderately	Moderately	A little bit	Not at all	Not at all	Not at all	A little bit	A little bit	A little bit	Moderately	Moderately	A little bit	Moderately	Moderately	A little bit	A little bit	Moderately	A little bit	No	No	No	More than 5	Some	very Easy	No
485	Female	33	Muslim	Married	Yes	2	Diploma	Private employee	3000	No	Yes	Yes	No	No	Yes	No	No	No	Ill health without medical care	1	It happened to me	Yes, I was seriously injured	Moderately	Quite a bit	Extremely	Quite a bit	Moderately	Quite a bit	Extremely	Quite a bit	Moderately	Quite a bit	Extremely	Quite a bit	Moderately	Moderately	Quite a bit	Extremely	Quite a bit	Extremely	Quite a bit	Moderately	No	No	No	3-5	Some	very Easy	No
239	Male	75	Orthodox	Widowed	Yes	3	Can’t read and write	Self-work/private	2750	Yes	Yes	Yes	No	No	No	No	No	No	Lack of food or water	3	It happened to me	Yes, I was seriously injured	A little bit	Moderately	Moderately	A little bit	Moderately	Quite a bit	Moderately	Moderately	Quite a bit	Quite a bit	Moderately	A little bit	Not at all	Moderately	Quite a bit	Moderately	Moderately	Quite a bit	Moderately	Quite a bit	No	No	No	1 or 2	Uncertain	Possible	No
454	Male	38	Orthodox	Married	Yes	1	Diploma	Daily laborer	7400	No	No	No	Yes	No	Yes	Yes	No	No	Made to accept ideas against will	1	I learned about it	Yes, someone else was seriously injured or killed	Moderately	Quite a bit	Moderately	Moderately	Quite a bit	Moderately	Moderately	Quite a bit	Moderately	Quite a bit	Moderately	Moderately	Moderately	A little bit	Moderately	Moderately	A little bit	Moderately	Quite a bit	Moderately	No	No	Yes	More than 5	Little concern and interest	Difficult	No
13	Female	34	Protestant	Divorced	No		Degree and above	Governmental employee	9000	No	Yes	Yes	No	Yes	No	Yes	No	No	Destruction of personal property	4	exposed as part of my job	Yes, someone else was seriously injured or killed	Quite a bit	Quite a bit	A little bit	Quite a bit	Moderately	Quite a bit	Moderately	Quite a bit	A little bit	Moderately	Quite a bit	A little bit	Moderately	A little bit	A little bit	Moderately	A little bit	Moderately	A little bit	A little bit	Yes	Yes	Yes	1 or 2	Uncertain	Possible	Yes
265	Female	38	Muslim	Widowed	Yes	2	secondary school	House-wife	1500	Yes	Yes	Yes	Yes	No	No	No	No	No	Heavy Noise of weaponries/explosion	3	Directly I witnessed it	Yes, someone else was seriously injured or killed	A little bit	Moderately	Quite a bit	Quite a bit	A little bit	Quite a bit	Quite a bit	A little bit	Moderately	Quite a bit	Quite a bit	A little bit	Moderately	A little bit	A little bit	Quite a bit	Moderately	A little bit	Not at all	Not at all	No	No	No	3-5	Little concern and interest	Possible	No
171	Female	36	Muslim	Married	No		Can’t read and write	Self-work/private	4500	No	No	Yes	No	No	No	No	No	No	Lack of food or water	1	It happened to me	Yes, I was seriously injured	Not at all	A little bit	Moderately	Moderately	Quite a bit	Quite a bit	Moderately	Quite a bit	Moderately	Quite a bit	Moderately	Quite a bit	Not at all	A little bit	Quite a bit	Extremely	Quite a bit	Quite a bit	Moderately	Quite a bit	No	No	No	3-5	Uncertain	Difficult	No
192	Female	21	Muslim	Single	No		secondary school	Self-work/private	3000	Yes	Yes	Yes	No	No	No	No	No	No	Destruction of personal property	1	Directly I witnessed it	Yes, someone else was seriously injured or killed	Not at all	A little bit	Moderately	A little bit	Quite a bit	Quite a bit	Quite a bit	Moderately	Quite a bit	Quite a bit	Extremely	Quite a bit	Not at all	A little bit	Moderately	A little bit	Moderately	A little bit	Moderately	A little bit	No	No	No	1 or 2	Uncertain	Possible	No
353	Male	65	catholic	Widowed	No		Diploma	Self-work/private	1500	No	No	Yes	Yes	No	Yes	Yes	Yes	No	Ill health without medical care	2	It happened to me	Yes, I was seriously injured	Quite a bit	Moderately	Quite a bit	Quite a bit	Moderately	Moderately	Quite a bit	A little bit	Moderately	Moderately	A little bit	Quite a bit	Quite a bit	Moderately	A little bit	Quite a bit	A little bit	Moderately	A little bit	A little bit	No	No	No	none	Uncertain	Difficult	No
111	Male	19	Orthodox	Single	No		secondary school	Others	1000	No	Yes	Yes	No	No	Yes	No	No	No	Lack of food or water	4	Directly I witnessed it	Yes, someone else was seriously injured or killed	A little bit	A little bit	A little bit	A little bit	Moderately	Moderately	A little bit	Moderately	A little bit	Moderately	A little bit	A little bit	A little bit	A little bit	A little bit	A little bit	A little bit	A little bit	A little bit	A little bit	No	No	No	1 or 2	Uncertain	Possible	No
384	Male	30	Muslim	Single	No		Diploma	Governmental employee	2000	Yes	Yes	No	No	Yes	No	No	No	No	Heavy Noise of weaponries/explosion	2	Directly I witnessed it	Yes, I was seriously injured	Moderately	Moderately	A little bit	Moderately	A little bit	Moderately	A little bit	A little bit	Moderately	Moderately	A little bit	A little bit	Extremely	Quite a bit	Extremely	Extremely	Quite a bit	Extremely	Moderately	Quite a bit	No	Yes	No	More than 5	A lot	Difficult	No
73	Female	20	Orthodox	Single	No		Diploma	Others	1000	No	Yes	Yes	No	No	Yes	Yes	No	Yes	Lack of food or water	4	It happened to me	Yes, I was seriously injured	A little bit	A little bit	Moderately	A little bit	Moderately	A little bit	Moderately	Moderately	A little bit	Moderately	A little bit	A little bit	Not at all	A little bit	A little bit	A little bit	A little bit	A little bit	A little bit	A little bit	No	No	No	1 or 2	Some	Easy	No
45	Female	40	Orthodox	Married	Yes	4	Degree and above	Governmental employee	7000	No	Yes	Yes	Yes	Yes	Yes	No	No	No	Lack of food or water	3	Directly I witnessed it	Yes, someone else was seriously injured or killed	Moderately	Quite a bit	Quite a bit	Moderately	Moderately	Moderately	Quite a bit	Moderately	Quite a bit	Moderately	A little bit	A little bit	Quite a bit	Moderately	Moderately	Quite a bit	Moderately	Moderately	Quite a bit	Quite a bit	No	No	No	3-5	Some	Possible	No
431	Female	48	catholic	Divorced	Yes	4	Diploma	House-wife	0	No	No	Yes	Yes	No	Yes	Yes	Yes	No	Murder of family member /friend	3	It happened to me	Yes, I was seriously injured	Moderately	Quite a bit	Extremely	Quite a bit	Quite a bit	Moderately	Quite a bit	Quite a bit	Moderately	Moderately	Quite a bit	Moderately	Moderately	Quite a bit	Moderately	Quite a bit	Moderately	Quite a bit	Moderately	Quite a bit	No	No	No	1 or 2	Uncertain	Easy	No
6	Male	25	Muslim	Married	No		Diploma	Governmental employee	3800	No	Yes	No	No	Yes	Yes	No	Yes	No	Murder of family member /friend	2	exposed as part of my job	Yes, someone else was seriously injured or killed	A little bit	Moderately	Quite a bit	Moderately	Quite a bit	Moderately	A little bit	Quite a bit	A little bit	Quite a bit	Moderately	Quite a bit	Moderately	Quite a bit	Moderately	Quite a bit	Extremely	Moderately	Quite a bit	A little bit	No	No	No	none	Some	Possible	Yes
147	Male	32	catholic	Divorced	No		secondary school	Self-work/private	1000	Yes	Yes	Yes	Yes	Yes	No	No	No	No	Murder of family member /friend	3	I learned about it	Yes, someone else was seriously injured or killed	A little bit	Moderately	A little bit	A little bit	Not at all	A little bit	Not at all	A little bit	A little bit	A little bit	A little bit	Not at all	Moderately	Moderately	Moderately	A little bit	A little bit	A little bit	A little bit	A little bit	No	No	No	1 or 2	Uncertain	Possible	No
483	Male	44	Orthodox	Married	Yes	3	Degree and above	Governmental employee	7600	No	Yes	Yes	No	No	No	Yes	No	No	Made to accept ideas against will	1	I learned about it	Yes, someone else was seriously injured or killed	Not at all	A little bit	Moderately	Not at all	A little bit	Moderately	Not at all	A little bit	Moderately	Not at all	A little bit	Moderately	Not at all	A little bit	Not at all	A little bit	Not at all	A little bit	Not at all	Not at all	No	No	No	3-5	Little concern and interest	Easy	No
304	Female	36	Orthodox	Married	Yes	2	Primary school	House-wife	4500	Yes	Yes	Yes	No	No	No	Yes	No	Yes	Imprisonment against your will	1	It happened to me	Yes, I was seriously injured	Moderately	Quite a bit	Quite a bit	Moderately	Moderately	A little bit	Not at all	Moderately	Moderately	Moderately	Quite a bit	Moderately	Not at all	A little bit	Moderately	A little bit	Moderately	A little bit	Quite a bit	Moderately	No	No	No	1 or 2	Uncertain	Difficult	No
20	Male	28	Muslim	Married	No		Diploma	Governmental employee	4850	Yes	No	No	No	Yes	Yes	No	No	No	Murder of family member /friend	2	It happened to me	Yes, I was seriously injured	A little bit	Moderately	Quite a bit	Quite a bit	Moderately	Quite a bit	A little bit	Quite a bit	Moderately	Quite a bit	Moderately	Quite a bit	Quite a bit	A little bit	Moderately	Quite a bit	Quite a bit	A little bit	Moderately	A little bit	No	No	No	1 or 2	No concern and interest	very Easy	No
430	Female	30	Orthodox	Married	Yes	2	secondary school	Governmental employee	3000	No	No	Yes	Yes	Yes	No	No	Yes	Yes	Murder of family member /friend	2	Directly I witnessed it	Yes, someone else was seriously injured or killed	Moderately	Quite a bit	Moderately	Quite a bit	Moderately	Quite a bit	Quite a bit	Moderately	Moderately	Quite a bit	Moderately	Quite a bit	Quite a bit	Moderately	Quite a bit	Moderately	Quite a bit	Moderately	Quite a bit	Quite a bit	Yes	No	Yes	1 or 2	Uncertain	Easy	No
243	Female	29	Muslim	Divorced	Yes	1	Primary school	House-wife	0	Yes	Yes	Yes	No	No	No	No	No	No	Heavy Noise of weaponries/explosion	2	I learned about it	Yes, I was seriously injured	Moderately	A little bit	Moderately	A little bit	A little bit	Not at all	Moderately	Quite a bit	Moderately	A little bit	Moderately	Moderately	Moderately	A little bit	Quite a bit	Moderately	Moderately	Moderately	A little bit	A little bit	No	No	No	More than 5	Uncertain	Possible	No
336	Male	25	Orthodox	Married	Yes	1	Primary school	Self-work/private	3000	Yes	Yes	Yes	No	No	Yes	Yes	No	No	Destruction of personal property	2	It happened to me	Yes, I was seriously injured	A little bit	Moderately	A little bit	Moderately	Moderately	Moderately	A little bit	Moderately	Moderately	Moderately	A little bit	A little bit	A little bit	Moderately	A little bit	A little bit	A little bit	Moderately	A little bit	Moderately	No	No	No	More than 5	Little concern and interest	very Easy	No
86	Female	28	Protestant	Single	No		secondary school	Governmental employee	3000	No	No	Yes	Yes	No	Yes	No	Yes	No	Murder of family member /friend	3	It happened to me	Yes, someone else was seriously injured or killed	Not at all	Moderately	Quite a bit	Moderately	Quite a bit	Moderately	Quite a bit	A little bit	Quite a bit	Moderately	Extremely	A little bit	Quite a bit	A little bit	Moderately	Quite a bit	Moderately	A little bit	Moderately	Quite a bit	No	No	No	1 or 2	Little concern and interest	Difficult	No
263	Female	44	Muslim	Married	Yes	4	Diploma	Private employee	5500	Yes	Yes	No	No	Yes	Yes	Yes	Yes	No	Murder of family member /friend	1	Directly I witnessed it	Yes, someone else was seriously injured or killed	Moderately	Quite a bit	Moderately	Quite a bit	Moderately	Quite a bit	Moderately	Moderately	Quite a bit	Moderately	Quite a bit	Moderately	Quite a bit	Moderately	Moderately	Quite a bit	Moderately	Moderately	Quite a bit	Moderately	No	Yes	Yes	1 or 2	Little concern and interest	Difficult	No
444	Male	42	Orthodox	Married	Yes	5	Degree and above	Self-work/private	5000	Yes	Yes	Yes	No	No	Yes	No	Yes	Yes	Physical trauma/ Serious injury	3	I learned about it	Yes, someone else was seriously injured or killed	Quite a bit	Moderately	Quite a bit	Quite a bit	Quite a bit	Quite a bit	A little bit	A little bit	Moderately	A little bit	A little bit	Moderately	Moderately	Quite a bit	Moderately	Moderately	Quite a bit	Moderately	Moderately	Moderately	Yes	No	No	1 or 2	Little concern and interest	Very difficult	No
238	Female	49	Muslim	Married	Yes	5	Can’t read and write	Self-work/private	9600	Yes	Yes	Yes	No	No	No	No	No	Yes	Lack of food or water	2	It happened to me	Yes, someone else was seriously injured or killed	A little bit	Moderately	Quite a bit	Moderately	Moderately	Moderately	Quite a bit	Moderately	Quite a bit	Quite a bit	Moderately	Moderately	Not at all	A little bit	Moderately	Quite a bit	Moderately	Moderately	Moderately	Quite a bit	No	No	No	3-5	Uncertain	Easy	No
93	Female	34	catholic	Single	No		Diploma	Private employee	4300	Yes	Yes	No	No	No	Yes	Yes	No	No	Heavy Noise of weaponries/explosion	2	It happened to me	Yes, I was seriously injured	A little bit	Quite a bit	Moderately	Moderately	A little bit	Moderately	Extremely	Moderately	A little bit	A little bit	Moderately	A little bit	A little bit	Quite a bit	Moderately	A little bit	Quite a bit	Moderately	Quite a bit	Moderately	No	No	No	none	No concern and interest	Very difficult	No
132	Female	25	Muslim	Married	No		Diploma	Private employee	5000	No	No	No	Yes	No	Yes	Yes	Yes	No	Physical trauma/ Serious injury	4	exposed as part of my job	Yes, someone else was seriously injured or killed	A little bit	A little bit	Not at all	Not at all	A little bit	A little bit	A little bit	Not at all	Quite a bit	Moderately	Extremely	Extremely	Moderately	Moderately	Moderately	Moderately	A little bit	A little bit	A little bit	A little bit	No	No	No	3-5	Some	Easy	No
183	Male	30	Orthodox	Married	Yes	3	Diploma	Governmental employee	3600	Yes	Yes	Yes	No	No	No	No	No	No	Heavy Noise of weaponries/explosion	1	It happened to me	Yes, I was seriously injured	Not at all	A little bit	Moderately	Quite a bit	Quite a bit	Quite a bit	Moderately	Quite a bit	Moderately	Moderately	Moderately	Quite a bit	A little bit	Moderately	Quite a bit	Extremely	Quite a bit	Extremely	Quite a bit	Extremely	No	No	No	1 or 2	Uncertain	Possible	No
190	Male	48	Muslim	Married	Yes	4	Degree and above	Self-work/private	4000	Yes	Yes	Yes	No	No	No	No	No	No	Heavy Noise of weaponries/explosion	1	It happened to me	Yes, someone else was seriously injured or killed	Not at all	A little bit	Moderately	Moderately	A little bit	Moderately	Quite a bit	Quite a bit	Moderately	Extremely	Quite a bit	Moderately	A little bit	A little bit	Moderately	A little bit	Moderately	A little bit	Moderately	A little bit	No	No	No	1 or 2	Uncertain	Easy	No
458	Male	37	Muslim	Married	Yes	3	Can’t read and write	Daily laborer	5200	Yes	Yes	No	Yes	No	No	No	No	No	Murder of family member /friend	1	Directly I witnessed it	Yes, someone else was seriously injured or killed	Quite a bit	Moderately	A little bit	Moderately	Quite a bit	Extremely	Quite a bit	Moderately	Quite a bit	Extremely	Moderately	Quite a bit	Moderately	Moderately	Quite a bit	Extremely	Quite a bit	Moderately	Quite a bit	Moderately	No	No	No	1 or 2	Uncertain	Possible	Yes
173	Female	41	Orthodox	Married	Yes	2	Can’t read and write	House-wife	4000	Yes	Yes	No	No	No	No	No	No	No	Heavy Noise of weaponries/explosion	2	It happened to me	Yes, I was seriously injured	A little bit	Moderately	Quite a bit	Quite a bit	Quite a bit	Extremely	Quite a bit	Quite a bit	Quite a bit	Quite a bit	Quite a bit	Moderately	A little bit	Moderately	Quite a bit	Moderately	Quite a bit	Moderately	Quite a bit	Extremely	No	No	No	1 or 2	No concern and interest	Difficult	No
122	Female	23	Protestant	Married	Yes	1	Diploma	Private employee	4150	No	Yes	Yes	Yes	No	Yes	Yes	No	Yes	Witnessing murder of family member /friend	1	It happened to me	Yes, I was seriously injured	Extremely	Not at all	Not at all	Quite a bit	Moderately	A little bit	Quite a bit	Moderately	A little bit	Quite a bit	Moderately	Extremely	A little bit	Moderately	Quite a bit	Quite a bit	Moderately	A little bit	Quite a bit	Extremely	No	No	No	1 or 2	No concern and interest	Difficult	No
22	Male	30	Muslim	Single	No		Diploma	Self-work/private	3550	No	Yes	No	Yes	No	No	Yes	No	No	Heavy Noise of weaponries/explosion	4	It happened to me	Yes, I was seriously injured	A little bit	Quite a bit	Moderately	Quite a bit	Moderately	A little bit	Quite a bit	Moderately	Extremely	Moderately	Quite a bit	Extremely	Moderately	Quite a bit	Extremely	Moderately	Quite a bit	A little bit	Quite a bit	Extremely	No	No	No	none	Little concern and interest	Easy	No
418	Female	19	Protestant	Single	No		Degree and above	Others	2000	No	No	Yes	Yes	No	No	Yes	Yes	Yes	Made to accept ideas against will	3	Directly I witnessed it	Yes, someone else was seriously injured or killed	Quite a bit	Moderately	Quite a bit	Quite a bit	Moderately	Quite a bit	Quite a bit	Moderately	Quite a bit	Moderately	Moderately	Moderately	Quite a bit	Quite a bit	Quite a bit	Quite a bit	Moderately	Quite a bit	Quite a bit	Moderately	No	No	No	1 or 2	Uncertain	Difficult	No
424	Female	20	Orthodox	Single	No		Primary school	House-wife	4000	No	No	Yes	Yes	No	Yes	No	No	No	Ill health without medical care	3	I learned about it	Yes, someone else was seriously injured or killed	Quite a bit	Moderately	Quite a bit	Quite a bit	Quite a bit	Moderately	Quite a bit	Moderately	Moderately	Moderately	Quite a bit	Moderately	Quite a bit	Quite a bit	Moderately	Moderately	Moderately	Moderately	Quite a bit	Quite a bit	No	No	No	More than 5	No concern and interest	Very difficult	No
396	Male	30	Muslim	Married	Yes	2	secondary school	Governmental employee	4000	Yes	Yes	Yes	No	No	No	No	No	Yes	Imprisonment against your will	3	It happened to me	Yes, I was seriously injured	Moderately	A little bit	Moderately	Moderately	Moderately	Moderately	A little bit	A little bit	Moderately	A little bit	Moderately	A little bit	Moderately	A little bit	Moderately	Moderately	Moderately	Moderately	Moderately	Moderately	Yes	No	Yes	1 or 2	No concern and interest	Difficult	Yes
295	Male	35	Orthodox	Married	Yes	3	Degree and above	Self-work/private	3000	Yes	Yes	Yes	Yes	Yes	No	Yes	Yes	Yes	Heavy Noise of weaponries/explosion	2	I learned about it	Yes, someone else was seriously injured or killed	Quite a bit	Moderately	Moderately	Quite a bit	Moderately	A little bit	Moderately	Moderately	A little bit	Moderately	Moderately	Moderately	Moderately	Quite a bit	Quite a bit	Not at all	Moderately	Not at all	Quite a bit	Moderately	No	No	No	1 or 2	Little concern and interest	Difficult	No
468	Female	24	Protestant	Married	No		Diploma	Private employee	2900	Yes	Yes	Yes	No	No	No	No	No	No	Destruction of personal property	1	It happened to me	Yes, I was seriously injured	A little bit	Moderately	Quite a bit	Moderately	Extremely	Quite a bit	Quite a bit	Extremely	Quite a bit	Quite a bit	Extremely	Quite a bit	Extremely	Moderately	Quite a bit	Extremely	Quite a bit	Extremely	Quite a bit	Extremely	No	No	No	More than 5	A lot	Easy	No
313	Male	44	Orthodox	Married	Yes	5	Degree and above	Governmental employee	6000	Yes	No	Yes	Yes	No	Yes	No	Yes	No	Physical trauma/ Serious injury	1	Directly I witnessed it	Yes, someone else was seriously injured or killed	Moderately	Quite a bit	Moderately	Quite a bit	Moderately	Moderately	Quite a bit	Quite a bit	Quite a bit	Moderately	Quite a bit	Quite a bit	A little bit	Moderately	Moderately	A little bit	Not at all	Not at all	A little bit	A little bit	No	No	No	3-5	Some	Difficult	Yes
158	Female	18	Orthodox	Single	No		secondary school	Self-work/private	1300	Yes	Yes	Yes	No	No	No	No	No	No	Lack of food or water	1	It happened to me	Yes, I was seriously injured	Not at all	A little bit	Moderately	Quite a bit	Moderately	Quite a bit	Moderately	Quite a bit	Extremely	Quite a bit	Quite a bit	Extremely	A little bit	Moderately	Quite a bit	Extremely	Extremely	Quite a bit	Extremely	Quite a bit	No	No	No	1 or 2	Uncertain	Possible	No
3	Female	25	catholic	Divorced	No		secondary school	Private employee	5500	Yes	No	Yes	No	Yes	No	Yes	Yes	No	Destruction of personal property	3	Directly I witnessed it	Yes, I was seriously injured	Moderately	Quite a bit	Moderately	Quite a bit	Extremely	Moderately	A little bit	Moderately	Extremely	Quite a bit	Quite a bit	Extremely	Moderately	Quite a bit	Moderately	Moderately	Quite a bit	Moderately	Quite a bit	A little bit	No	No	No	1 or 2	No concern and interest	Difficult	No
234	Male	30	Muslim	Single	No		Diploma	Governmental employee	4200	Yes	Yes	Yes	No	No	No	No	No	No	Lack of food or water	2	It happened to me	Yes, I was seriously injured	A little bit	Moderately	Quite a bit	Extremely	Quite a bit	Moderately	A little bit	Not at all	Moderately	Quite a bit	Moderately	Extremely	A little bit	Moderately	Moderately	Moderately	Quite a bit	Moderately	Moderately	Moderately	No	No	No	none	Uncertain	Difficult	No
337	Male	28	Orthodox	Married	Yes	2	Degree and above	Governmental employee	6000	Yes	Yes	Yes	No	No	No	Yes	Yes	Yes	Made to accept ideas against will	2	Directly I witnessed it	Yes, I was seriously injured	Moderately	Moderately	A little bit	A little bit	A little bit	Moderately	A little bit	A little bit	A little bit	Moderately	Moderately	Moderately	Moderately	Moderately	A little bit	Moderately	A little bit	Moderately	Moderately	Moderately	No	No	Yes	More than 5	No concern and interest	very Easy	No
426	Female	30	catholic	Married	Yes	3	Diploma	Governmental employee	3000	Yes	Yes	Yes	No	No	No	Yes	Yes	No	Lack of food or water	2	Directly I witnessed it	Yes, someone else was seriously injured or killed	Moderately	Moderately	A little bit	A little bit	A little bit	A little bit	Moderately	A little bit	Moderately	A little bit	A little bit	A little bit	Moderately	A little bit	Moderately	A little bit	Moderately	A little bit	Moderately	A little bit	Yes	No	No	1 or 2	Some	Very difficult	No
175	Male	48	Muslim	Married	Yes	7	Primary school	Self-work/private	3000	Yes	Yes	Yes	Yes	Yes	No	No	No	No	Lack of food or water	1	It happened to me	Yes, I was seriously injured	Not at all	Not at all	Not at all	Moderately	Moderately	Moderately	Quite a bit	Not at all	Not at all	Quite a bit	Quite a bit	Quite a bit	Not at all	Not at all	Moderately	Moderately	A little bit	A little bit	A little bit	A little bit	No	No	No	none	Uncertain	Very difficult	No
83	Female	29	Muslim	Single	No		Diploma	Governmental employee	3300	Yes	No	Yes	No	Yes	No	Yes	No	Yes	Murder of family member /friend	3	It happened to me	Yes, I was seriously injured	A little bit	Quite a bit	Moderately	Extremely	Quite a bit	Moderately	Quite a bit	A little bit	Quite a bit	Moderately	Extremely	Moderately	A little bit	Moderately	Quite a bit	Quite a bit	Moderately	Quite a bit	Moderately	Quite a bit	No	No	No	More than 5	Some	Easy	No
352	Female	41	Orthodox	Married	Yes	5	Degree and above	Private employee	5000	Yes	Yes	Yes	Yes	No	Yes	Yes	Yes	Yes	Heavy Noise of weaponries/explosion	3	I learned about it	Yes, someone else was seriously injured or killed	Moderately	Moderately	A little bit	Moderately	Moderately	A little bit	Moderately	A little bit	Moderately	Moderately	A little bit	A little bit	Moderately	Moderately	A little bit	Moderately	Moderately	A little bit	Moderately	A little bit	No	No	Yes	More than 5	No concern and interest	Difficult	No
44	Male	49	Muslim	Married	Yes	4	Degree and above	Governmental employee	15000	No	Yes	Yes	Yes	Yes	Yes	No	No	No	Lack of food or water	3	Directly I witnessed it	Yes, someone else was seriously injured or killed	Moderately	Moderately	Moderately	Moderately	Moderately	Quite a bit	Quite a bit	Quite a bit	Moderately	Moderately	Quite a bit	Moderately	A little bit	A little bit	A little bit	Moderately	A little bit	Moderately	Moderately	Moderately	No	No	No	1 or 2	A lot	very Easy	Yes
47	Female	36	Orthodox	Married	Yes	3	Degree and above	Governmental employee	6000	Yes	Yes	Yes	Yes	Yes	No	No	No	No	Lack of food or water	3	Directly I witnessed it	Yes, someone else was seriously injured or killed	Moderately	Moderately	Moderately	A little bit	A little bit	A little bit	Moderately	Moderately	Moderately	A little bit	Quite a bit	Quite a bit	A little bit	A little bit	Moderately	Moderately	A little bit	Moderately	Moderately	Moderately	No	No	No	3-5	Some	Easy	No
176	Male	25	Protestant	Married	Yes	1	secondary school	Self-work/private	2000	No	Yes	Yes	No	No	No	No	No	No	Lack of food or water	1	It happened to me	Yes, I was seriously injured	Quite a bit	Quite a bit	Quite a bit	Not at all	A little bit	A little bit	Quite a bit	Moderately	Moderately	A little bit	A little bit	Moderately	Not at all	Not at all	Not at all	Moderately	Moderately	A little bit	A little bit	A little bit	No	No	No	none	No concern and interest	Possible	No
307	Female	34	Orthodox	Married	Yes	2	Degree and above	Governmental employee	7000	Yes	Yes	Yes	Yes	No	Yes	No	No	No	Ill health without medical care	1	It happened to me	Yes, I was seriously injured	Quite a bit	Moderately	Quite a bit	Quite a bit	Moderately	Quite a bit	Quite a bit	Moderately	Moderately	Quite a bit	Moderately	Quite a bit	A little bit	Quite a bit	Quite a bit	Moderately	Moderately	Quite a bit	Moderately	Quite a bit	No	No	No	1 or 2	Little concern and interest	very Easy	No
84	Male	35	catholic	Widowed	No		secondary school	Private employee	4000	Yes	No	Yes	No	Yes	No	Yes	No	Yes	Imprisonment against your will	6	It happened to me	Yes, I was seriously injured	Quite a bit	Moderately	Quite a bit	Moderately	Quite a bit	Moderately	Quite a bit	Quite a bit	Moderately	Extremely	Moderately	Quite a bit	A little bit	Moderately	Quite a bit	Moderately	A little bit	Quite a bit	Extremely	Quite a bit	No	No	No	More than 5	Little concern and interest	Very difficult	No
5	Male	32	Protestant	Married	No		Diploma	Self-work/private	8000	No	No	Yes	Yes	No	No	Yes	No	No	Lack of food or water	4	It happened to me	Yes, I was seriously injured	A little bit	Moderately	Quite a bit	Moderately	Extremely	Moderately	Extremely	Moderately	Quite a bit	Moderately	Extremely	Moderately	Moderately	A little bit	Moderately	Quite a bit	Moderately	Quite a bit	A little bit	Quite a bit	No	No	No	none	Some	Possible	No
274	Female	36	Orthodox	Married	Yes	2	Diploma	Private employee	4500	Yes	Yes	Yes	No	No	No	Yes	No	No	Lack of food or water	3	It happened to me	Yes, someone else was seriously injured or killed	Not at all	A little bit	A little bit	Not at all	Moderately	A little bit	Moderately	Moderately	A little bit	Moderately	Not at all	Moderately	Not at all	A little bit	A little bit	Not at all	A little bit	Quite a bit	Moderately	Moderately	No	No	No	1 or 2	Uncertain	Difficult	No
312	Male	50	Muslim	Married	Yes	5	secondary school	Self-work/private	4850	No	Yes	Yes	No	No	Yes	Yes	Yes	Yes	Ill health without medical care	1	It happened to me	Yes, I was seriously injured	Quite a bit	Moderately	Quite a bit	Moderately	Quite a bit	Moderately	Moderately	Moderately	Moderately	Quite a bit	Quite a bit	Quite a bit	Quite a bit	Quite a bit	Quite a bit	Moderately	Moderately	Moderately	Moderately	Moderately	Yes	No	No	1 or 2	No concern and interest	very Easy	Yes
169	Male	49	Orthodox	Married	Yes	4	Primary school	Self-work/private	5550	Yes	Yes	Yes	No	No	No	No	No	Yes	Imprisonment against your will	2	It happened to me	Yes, I was seriously injured	Not at all	A little bit	Moderately	Moderately	A little bit	Moderately	Quite a bit	Moderately	Moderately	Moderately	A little bit	Not at all	Not at all	A little bit	Moderately	Quite a bit	Extremely	Quite a bit	Moderately	A little bit	No	No	No	3-5	Uncertain	Possible	No
144	Female	35	catholic	Widowed	No		Degree and above	Governmental employee	8000	Yes	Yes	No	No	Yes	Yes	No	Yes	Yes	Heavy Noise of weaponries/explosion	3	exposed as part of my job	Yes, I was seriously injured	Quite a bit	Quite a bit	Moderately	Quite a bit	A little bit	Quite a bit	A little bit	Moderately	Moderately	Moderately	A little bit	A little bit	A little bit	Moderately	A little bit	A little bit	Moderately	A little bit	Moderately	A little bit	No	No	Yes	3-5	Uncertain	Easy	Yes
477	Female	31	Muslim	Married	Yes	2	Can’t read and write	House-wife	3000	No	Yes	Yes	No	No	Yes	No	No	No	Ill health without medical care	2	I learned about it	Yes, someone else was seriously injured or killed	Moderately	Quite a bit	Extremely	Moderately	Quite a bit	Extremely	Moderately	Quite a bit	Extremely	Moderately	Quite a bit	Extremely	Quite a bit	Moderately	Quite a bit	Extremely	Moderately	Quite a bit	Extremely	Quite a bit	No	No	No	3-5	Some	very Easy	No
89	Male	35	Muslim	Married	Yes	6	Degree and above	Governmental employee	7500	Yes	No	Yes	No	Yes	No	No	Yes	Yes	Imprisonment against your will	5	It happened to me	Yes, I was seriously injured	A little bit	Moderately	Quite a bit	Moderately	Not at all	Quite a bit	Moderately	Extremely	Moderately	Not at all	Quite a bit	Moderately	A little bit	Quite a bit	Moderately	Quite a bit	A little bit	Not at all	Moderately	Quite a bit	No	No	No	3-5	Uncertain	Very difficult	No
142	Female	33	catholic	Married	Yes	4	Degree and above	Self-work/private	2500	No	Yes	No	No	No	No	Yes	Yes	Yes	Physical trauma/ Serious injury	4	exposed as part of my job	Yes, someone else was seriously injured or killed	Moderately	Moderately	Moderately	A little bit	Moderately	A little bit	A little bit	Moderately	Moderately	Quite a bit	Moderately	Moderately	A little bit	A little bit	A little bit	A little bit	Moderately	Moderately	Quite a bit	Quite a bit	No	No	No	1 or 2	A lot	Possible	No
181	Male	18	Muslim	Single	No		secondary school	Others	0	Yes	Yes	Yes	No	No	No	No	No	No	Heavy Noise of weaponries/explosion	1	It happened to me	Yes, I was seriously injured	Not at all	A little bit	Moderately	A little bit	Moderately	Moderately	A little bit	Quite a bit	Quite a bit	Moderately	Quite a bit	Moderately	A little bit	Moderately	Quite a bit	Quite a bit	Extremely	Extremely	Extremely	Quite a bit	No	No	No	1 or 2	Uncertain	Difficult	No
8	Female	29	Orthodox	Married	No		Degree and above	Private employee	4800	No	No	Yes	Yes	No	Yes	Yes	Yes	No	Lack of food or water	4	I learned about it	Yes, someone else was seriously injured or killed	Quite a bit	Moderately	Moderately	A little bit	Quite a bit	Extremely	Extremely	Moderately	Moderately	Quite a bit	Quite a bit	Moderately	Moderately	A little bit	Moderately	A little bit	Moderately	A little bit	Moderately	A little bit	No	Yes	No	1 or 2	Some	Easy	Yes
159	Male	41	Muslim	Divorced	Yes	2	Primary school	Self-work/private	4500	Yes	Yes	Yes	No	No	No	No	No	No	Lack of food or water	1	It happened to me	Yes, someone else was seriously injured or killed	Not at all	A little bit	Moderately	Quite a bit	Moderately	Quite a bit	Moderately	Quite a bit	Moderately	Quite a bit	Extremely	Quite a bit	Moderately	Quite a bit	Extremely	Quite a bit	Quite a bit	Extremely	Quite a bit	Extremely	No	No	No	1 or 2	Uncertain	Possible	No
90	Male	35	catholic	Divorced	No		Diploma	Governmental employee	4900	No	Yes	No	Yes	No	Yes	Yes	No	No	Made to accept ideas against will	2	It happened to me	Yes, I was seriously injured	A little bit	Quite a bit	Extremely	A little bit	Extremely	Moderately	Extremely	Moderately	A little bit	Quite a bit	Extremely	A little bit	Quite a bit	Moderately	Quite a bit	A little bit	Moderately	Quite a bit	Moderately	Quite a bit	No	No	No	none	Little concern and interest	Difficult	No
310	Female	18	Orthodox	Single	No		secondary school	Self-work/private	4000	Yes	Yes	Yes	Yes	No	Yes	No	No	No	Ill health without medical care	2	Directly I witnessed it	Yes, someone else was seriously injured or killed	Quite a bit	Moderately	Quite a bit	Quite a bit	Moderately	Moderately	Quite a bit	Moderately	Quite a bit	Quite a bit	Moderately	Quite a bit	Moderately	Quite a bit	Moderately	Moderately	Quite a bit	Moderately	Moderately	Moderately	Yes	No	No	More than 5	No concern and interest	very Easy	No
462	Male	44	Muslim	Divorced	No		Degree and above	Governmental employee	7400	No	No	No	Yes	No	No	No	No	Yes	Imprisonment against your will	1	It happened to me	Yes, I was seriously injured	Quite a bit	Moderately	A little bit	Moderately	Quite a bit	Moderately	A little bit	Quite a bit	Moderately	A little bit	Quite a bit	Moderately	Quite a bit	A little bit	Quite a bit	Moderately	Quite a bit	Extremely	Moderately	Moderately	No	No	Yes	3-5	A lot	Possible	Yes
165	Female	25	Orthodox	Married	Yes	1	secondary school	House-wife	1000	No	Yes	No	No	No	No	No	No	No	Heavy Noise of weaponries/explosion	2	It happened to me	Yes, I was seriously injured	A little bit	A little bit	Moderately	Moderately	Quite a bit	Extremely	Extremely	Quite a bit	Extremely	Quite a bit	Extremely	Quite a bit	A little bit	Moderately	Quite a bit	Extremely	Quite a bit	Moderately	Quite a bit	Extremely	No	No	No	1 or 2	Uncertain	Possible	No
292	Male	21	Orthodox	Married	Yes	1	Diploma	Governmental employee	3600	Yes	Yes	Yes	No	No	Yes	No	Yes	No	Lack of food or water	2	It happened to me	Yes, I was seriously injured	Not at all	A little bit	Not at all	Moderately	A little bit	Quite a bit	Moderately	Extremely	Quite a bit	Quite a bit	Moderately	Moderately	Not at all	Moderately	Quite a bit	Extremely	Extremely	Quite a bit	Moderately	Quite a bit	No	No	No	3-5	Uncertain	Difficult	No
77	Female	30	Muslim	Married	Yes	2	Degree and above	Governmental employee	10000	No	Yes	Yes	No	No	Yes	Yes	No	Yes	Lack of food or water	2	It happened to me	Yes, I was seriously injured	A little bit	Moderately	Moderately	A little bit	A little bit	A little bit	A little bit	A little bit	A little bit	A little bit	A little bit	A little bit	A little bit	Not at all	A little bit	A little bit	A little bit	A little bit	A little bit	A little bit	No	No	Yes	More than 5	Some	Easy	No
61	Female	31	Orthodox	Married	Yes	2	Degree and above	Governmental employee	7000	Yes	Yes	Yes	Yes	Yes	No	No	No	No	Lack of food or water	3	Directly I witnessed it	Yes, someone else was seriously injured or killed	Moderately	Moderately	Moderately	A little bit	A little bit	Quite a bit	Quite a bit	Moderately	Moderately	A little bit	A little bit	A little bit	A little bit	A little bit	A little bit	Quite a bit	Quite a bit	Quite a bit	Moderately	Moderately	No	No	No	3-5	Little concern and interest	Easy	No
179	Male	40	Orthodox	Married	Yes	4	Primary school	Self-work/private	2500	Yes	Yes	Yes	Yes	No	No	No	No	No	Lack of food or water	1	It happened to me	Yes, I was seriously injured	Not at all	Not at all	Not at all	Quite a bit	A little bit	Moderately	A little bit	A little bit	A little bit	Moderately	Moderately	Moderately	Not at all	Not at all	Not at all	Quite a bit	Moderately	Moderately	Moderately	Moderately	No	No	No	1 or 2	A lot	Difficult	No
118	Female	35	catholic	Single	No		Primary school	Private employee	3000	Yes	No	No	Yes	No	No	Yes	No	Yes	Destruction of personal property	4	Directly I witnessed it	Yes, someone else was seriously injured or killed	A little bit	Quite a bit	A little bit	Quite a bit	Moderately	A little bit	Quite a bit	Extremely	Moderately	Extremely	Quite a bit	Extremely	Quite a bit	Not at all	Moderately	Quite a bit	A little bit	Extremely	Moderately	Quite a bit	No	No	No	none	Little concern and interest	very Easy	No
79	Female	38	Protestant	Single	No		Diploma	Governmental employee	1000	No	Yes	Yes	Yes	No	Yes	Yes	Yes	Yes	Murder of family member /friend	3	It happened to me	Yes, I was seriously injured	A little bit	Moderately	Quite a bit	Moderately	Quite a bit	Moderately	A little bit	Not at all	Quite a bit	Extremely	Moderately	A little bit	A little bit	Quite a bit	Moderately	Quite a bit	Moderately	Extremely	Quite a bit	Moderately	No	No	No	none	Some	very Easy	No
479	Male	47	Orthodox	Married	Yes	1	Degree and above	Governmental employee	8000	Yes	No	No	No	No	Yes	No	No	No	Ill health without medical care	1	Directly I witnessed it	Yes, someone else was seriously injured or killed	A little bit	Moderately	Quite a bit	A little bit	Not at all	A little bit	Not at all	A little bit	Not at all	Not at all	Not at all	Not at all	Not at all	Not at all	A little bit	A little bit	Not at all	A little bit	Not at all	A little bit	No	No	No	3-5	Little concern and interest	Easy	No
289	Male	46	Orthodox	Married	Yes	4	secondary school	Self-work/private	3700	Yes	No	No	No	No	Yes	No	No	No	Ill health without medical care	1	I learned about it	Yes, someone else was seriously injured or killed	A little bit	Moderately	Not at all	Not at all	Moderately	Quite a bit	Moderately	A little bit	Not at all	Moderately	Quite a bit	Moderately	A little bit	Moderately	Quite a bit	Moderately	Quite a bit	Moderately	A little bit	Not at all	No	No	No	1 or 2	Uncertain	Easy	No
37	Male	45	Orthodox	Married	Yes	3	Degree and above	Governmental employee	9000	No	Yes	Yes	Yes	Yes	Yes	No	No	No	Lack of food or water	3	Directly I witnessed it	Yes, someone else was seriously injured or killed	Moderately	Moderately	Moderately	Quite a bit	Quite a bit	Quite a bit	Moderately	Moderately	Moderately	Moderately	Quite a bit	Quite a bit	Moderately	Moderately	Moderately	Quite a bit	Moderately	Moderately	Quite a bit	Quite a bit	No	No	No	none	Little concern and interest	Easy	No
94	Male	30	Muslim	Married	Yes	2	Degree and above	Governmental employee	8500	No	Yes	No	No	Yes	No	Yes	No	Yes	Lack of food or water	4	It happened to me	Yes, I was seriously injured	A little bit	Moderately	A little bit	Quite a bit	Moderately	Quite a bit	Extremely	Quite a bit	Moderately	Quite a bit	Extremely	Moderately	Moderately	Quite a bit	Moderately	Quite a bit	A little bit	Quite a bit	Moderately	Extremely	No	No	No	3-5	Some	Possible	No
299	Female	23	Orthodox	Married	No		Degree and above	Others	0	Yes	Yes	Yes	Yes	No	No	No	No	No	Destruction of personal property	3	I learned about it	Yes, someone else was seriously injured or killed	Extremely	Extremely	Not at all	Quite a bit	Not at all	Not at all	Not at all	Not at all	Not at all	Not at all	Not at all	Not at all	Not at all	Not at all	Not at all	Not at all	Not at all	A little bit	A little bit	A little bit	No	No	No	1 or 2	Uncertain	very Easy	No
371	Female	30	Orthodox	Married	Yes	1	Diploma	Others	4000	No	No	Yes	No	No	Yes	No	No	No	Ill health without medical care	1	It happened to me	Yes, I was seriously injured	A little bit	Moderately	A little bit	A little bit	Moderately	Moderately	A little bit	A little bit	Moderately	A little bit	Moderately	A little bit	A little bit	A little bit	Moderately	A little bit	Moderately	Moderately	A little bit	A little bit	No	No	Yes	none	Little concern and interest	Difficult	No
62	Male	28	Muslim	Married	Yes	3	Degree and above	Governmental employee	9000	Yes	Yes	Yes	Yes	Yes	No	No	No	No	Lack of food or water	3	Directly I witnessed it	Yes, someone else was seriously injured or killed	Moderately	Moderately	Quite a bit	Quite a bit	Moderately	Moderately	A little bit	A little bit	Moderately	Moderately	A little bit	A little bit	Moderately	Moderately	A little bit	A little bit	Moderately	Quite a bit	Quite a bit	Moderately	No	No	No	1 or 2	Little concern and interest	Easy	No
316	Male	36	Orthodox	Married	Yes	3	Degree and above	Self-work/private	7000	No	Yes	Yes	No	No	Yes	Yes	No	No	Lack of food or water	3	Directly I witnessed it	Yes, someone else was seriously injured or killed	Quite a bit	Moderately	Quite a bit	Moderately	Quite a bit	Moderately	Moderately	Quite a bit	Quite a bit	Quite a bit	Quite a bit	Quite a bit	Quite a bit	Moderately	Quite a bit	Moderately	Quite a bit	Quite a bit	Moderately	Moderately	No	No	No	More than 5	Little concern and interest	Very difficult	Yes
54	Male	35	Orthodox	Married	Yes	2	Degree and above	Governmental employee	7500	No	Yes	Yes	Yes	Yes	Yes	No	No	No	Lack of food or water	3	Directly I witnessed it	Yes, someone else was seriously injured or killed	Moderately	Moderately	Moderately	Moderately	Quite a bit	A little bit	Moderately	Moderately	Moderately	Moderately	A little bit	Moderately	Moderately	Moderately	Moderately	Moderately	Quite a bit	Quite a bit	A little bit	A little bit	No	No	No	3-5	Some	Difficult	No
180	Female	45	Orthodox	Married	Yes	6	Primary school	Self-work/private	5000	Yes	Yes	Yes	Yes	Yes	No	No	No	No	Lack of food or water	1	Directly I witnessed it	Yes, someone else was seriously injured or killed	Quite a bit	Quite a bit	Quite a bit	Not at all	Not at all	Not at all	A little bit	A little bit	A little bit	Quite a bit	Quite a bit	Quite a bit	Not at all	Not at all	Quite a bit	Not at all	Not at all	Moderately	Moderately	Moderately	No	No	Yes	More than 5	Uncertain	very Easy	No
275	Male	27	Muslim	Married	Yes	2	Primary school	Private employee	12000	Yes	Yes	No	Yes	No	No	No	No	No	Murder of family member /friend	1	Directly I witnessed it	Yes, someone else was seriously injured or killed	Not at all	A little bit	Moderately	Quite a bit	Moderately	A little bit	Not at all	A little bit	Moderately	Moderately	A little bit	Moderately	A little bit	Moderately	Quite a bit	Quite a bit	Moderately	A little bit	Moderately	Quite a bit	No	No	No	More than 5	Uncertain	Easy	No
153	Female	32	Muslim	Married	No		Diploma	Others	1500	No	Yes	Yes	No	Yes	No	Yes	No	Yes	Ill health without medical care	2	Directly I witnessed it	Yes, I was seriously injured	Moderately	Quite a bit	Quite a bit	Moderately	Quite a bit	Moderately	Quite a bit	Moderately	Quite a bit	Moderately	Quite a bit	Moderately	Extremely	Quite a bit	Extremely	Quite a bit	Extremely	Quite a bit	Quite a bit	Extremely	No	No	No	3-5	No concern and interest	very Easy	No
100	Female	25	Protestant	Married	No		Primary school	Daily laborer	4000	No	Yes	No	No	No	Yes	Yes	Yes	No	Murder of family member /friend	4	exposed as part of my job	Yes, I was seriously injured	Moderately	A little bit	A little bit	Moderately	A little bit	A little bit	Not at all	Not at all	A little bit	Not at all	A little bit	Not at all	Not at all	A little bit	Not at all	A little bit	Not at all	A little bit	Not at all	A little bit	No	No	Yes	1 or 2	A lot	Possible	Yes
283	Female	60	Orthodox	Widowed	Yes	1	Can’t read and write	Self-work/private	2300	Yes	Yes	Yes	No	Yes	No	Yes	No	No	Lack of food or water	2	It happened to me	Yes, I was seriously injured	Moderately	Moderately	Moderately	Quite a bit	Moderately	Moderately	A little bit	Moderately	Moderately	A little bit	Not at all	A little bit	Moderately	A little bit	Moderately	A little bit	Not at all	Moderately	A little bit	Not at all	No	No	No	none	Uncertain	Possible	No
59	Male	25	Orthodox	Married	Yes	1	Degree and above	Governmental employee	5500	Yes	Yes	Yes	No	Yes	No	No	No	Yes	Lack of food or water	3	Directly I witnessed it	Yes, someone else was seriously injured or killed	Moderately	Moderately	Moderately	A little bit	A little bit	Moderately	Moderately	A little bit	Moderately	Moderately	Moderately	Moderately	Moderately	Moderately	Moderately	A little bit	A little bit	A little bit	Moderately	Moderately	No	No	No	1 or 2	Some	Difficult	No
66	Male	37	Orthodox	Married	Yes	2	Degree and above	Private employee	7000	No	Yes	Yes	No	No	No	No	No	No	Lack of food or water	3	Directly I witnessed it	Yes, someone else was seriously injured or killed	Moderately	A little bit	A little bit	Quite a bit	Quite a bit	Moderately	Moderately	Moderately	A little bit	A little bit	Quite a bit	Quite a bit	Moderately	Moderately	A little bit	A little bit	Moderately	Quite a bit	Quite a bit	Moderately	No	No	No	3-5	Some	Difficult	No
152	Female	39	Protestant	Married	Yes	1	Degree and above	Governmental employee	12000	Yes	No	Yes	No	Yes	No	Yes	No	Yes	Made to accept ideas against will	3	exposed as part of my job	Yes, I was seriously injured	Moderately	A little bit	Moderately	A little bit	A little bit	Moderately	A little bit	Moderately	Moderately	A little bit	A little bit	A little bit	Moderately	Moderately	Quite a bit	Moderately	Moderately	Quite a bit	Quite a bit	Moderately	No	No	No	1 or 2	Uncertain	Possible	No
541	Female	31	Muslim	Married	Yes	3	Diploma	House-wife	2500	No	Yes	Yes	No	Yes	Yes	No	No	No	Ill health without medical care	1	It happened to me	Yes, I was seriously injured	A little bit	Moderately	Quite a bit	Extremely	Quite a bit	Moderately	Quite a bit	Extremely	Quite a bit	Quite a bit	Moderately	Quite a bit	Extremely	Moderately	Quite a bit	Extremely	Quite a bit	Moderately	Quite a bit	Extremely	Yes	No	No	1 or 2	Uncertain	Easy	No
82	Female	35	Muslim	Married	Yes	5	Diploma	House-wife	3500	Yes	No	Yes	No	No	No	Yes	No	No	Murder of family member /friend	3	It happened to me	Yes, I was seriously injured	Moderately	Moderately	Quite a bit	Extremely	Quite a bit	Moderately	Quite a bit	Extremely	Moderately	A little bit	Not at all	Quite a bit	A little bit	Quite a bit	Moderately	Quite a bit	Moderately	Extremely	Quite a bit	Extremely	No	No	No	More than 5	Some	Difficult	No
41	Female	43	Muslim	Divorced	Yes	3	Degree and above	Governmental employee	6000	No	Yes	Yes	Yes	Yes	Yes	No	No	No	Lack of food or water	3	Directly I witnessed it	Yes, someone else was seriously injured or killed	Moderately	Moderately	Moderately	Quite a bit	Quite a bit	Quite a bit	Moderately	A little bit	A little bit	Moderately	Moderately	Moderately	Moderately	Quite a bit	Quite a bit	Quite a bit	Moderately	A little bit	A little bit	A little bit	No	No	No	1 or 2	Uncertain	Difficult	Yes
23	Female	40	Orthodox	Married	Yes	5	secondary school	Self-work/private	4500	Yes	No	No	Yes	No	Yes	No	No	Yes	Destruction of personal property	3	Directly I witnessed it	Yes, I was seriously injured	A little bit	Quite a bit	Moderately	Quite a bit	Moderately	Quite a bit	Moderately	Quite a bit	A little bit	Not at all	Quite a bit	Extremely	A little bit	Moderately	Extremely	Quite a bit	Extremely	Quite a bit	Moderately	Quite a bit	No	No	No	none	No concern and interest	very Easy	No
410	Female	29	Muslim	Married	Yes	1	Degree and above	Governmental employee	5000	Yes	Yes	Yes	No	No	Yes	No	No	Yes	Ill health without medical care	1	It happened to me	Yes, I was seriously injured	Moderately	A little bit	Quite a bit	Moderately	Moderately	Quite a bit	Quite a bit	A little bit	Moderately	Moderately	A little bit	Moderately	Moderately	Moderately	Moderately	Quite a bit	Moderately	Quite a bit	Moderately	Moderately	No	No	No	1 or 2	Little concern and interest	Very difficult	No
392	Female	30	Muslim	Married	Yes	3	secondary school	Self-work/private	4000	Yes	Yes	No	No	No	No	Yes	Yes	Yes	Physical trauma/ Serious injury	3	It happened to me	Yes, I was seriously injured	Moderately	Moderately	A little bit	Moderately	Moderately	Moderately	A little bit	A little bit	Moderately	A little bit	A little bit	A little bit	Moderately	Moderately	Quite a bit	Moderately	Quite a bit	Moderately	Moderately	Moderately	No	No	No	1 or 2	Little concern and interest	Difficult	Yes
482	Female	22	Muslim	Single	No		Degree and above	Self-work/private	5500	No	No	No	No	No	No	Yes	Yes	No	Physical trauma/ Serious injury	1	It happened to me	Yes, I was seriously injured	Quite a bit	Extremely	Quite a bit	Moderately	Quite a bit	Extremely	Quite a bit	Moderately	Quite a bit	Extremely	Quite a bit	Moderately	Quite a bit	Moderately	Quite a bit	Extremely	Quite a bit	Moderately	Quite a bit	Extremely	No	No	No	3-5	Little concern and interest	Easy	No
520	Male	47	Orthodox	Married	Yes	3	Diploma	Self-work/private	6100	No	Yes	Yes	No	No	Yes	No	No	No	Ill health without medical care	1	It happened to me	Yes, I was seriously injured	A little bit	Moderately	Quite a bit	Moderately	A little bit	Not at all	A little bit	Moderately	A little bit	Not at all	A little bit	Moderately	A little bit	Not at all	A little bit	Moderately	A little bit	Not at all	A little bit	Moderately	No	No	Yes	More than 5	Some	Easy	Yes
155	Male	42	catholic	Widowed	Yes	3	Diploma	Others	3400	No	No	Yes	No	No	No	Yes	No	Yes	Imprisonment against your will	4	exposed as part of my job	Yes, someone else was seriously injured or killed	Quite a bit	Quite a bit	Moderately	Quite a bit	Moderately	Moderately	Quite a bit	Moderately	Quite a bit	Moderately	Moderately	A little bit	A little bit	A little bit	Moderately	Quite a bit	Moderately	Moderately	Quite a bit	Quite a bit	No	No	No	1 or 2	Some	Possible	No
360	Female	41	Muslim	Married	Yes	3	secondary school	Governmental employee	5800	No	No	Yes	No	No	Yes	Yes	No	Yes	Ill health without medical care	4	It happened to me	Yes, I was seriously injured	Quite a bit	Moderately	Quite a bit	Quite a bit	Moderately	Moderately	Moderately	Moderately	Quite a bit	Moderately	A little bit	Moderately	Not at all	A little bit	Moderately	Moderately	Moderately	A little bit	A little bit	Moderately	No	No	Yes	1 or 2	Little concern and interest	Difficult	No
529	Female	27	Muslim	Married	Yes	2	Primary school	House-wife	0	No	No	No	No	No	Yes	No	No	No	Ill health without medical care	2	It happened to me	Yes, I was seriously injured	Not at all	A little bit	A little bit	Moderately	A little bit	Not at all	A little bit	Moderately	A little bit	Not at all	A little bit	Moderately	A little bit	Not at all	A little bit	A little bit	Moderately	A little bit	Not at all	A little bit	No	No	Yes	More than 5	Uncertain	very Easy	Yes
99	Male	24	catholic	Widowed	No		Diploma	Self-work/private	3000	Yes	Yes	No	No	No	No	Yes	Yes	Yes	Witnessing murder of family member /friend	1	exposed as part of my job	Yes, I was seriously injured	Moderately	Moderately	A little bit	Moderately	A little bit	Moderately	A little bit	Moderately	A little bit	A little bit	Moderately	Not at all	A little bit	Moderately	Quite a bit	Moderately	A little bit	Moderately	Quite a bit	Moderately	No	No	Yes	1 or 2	Uncertain	Easy	No
542	Male	46	Orthodox	Married	No		Degree and above	Governmental employee	9000	No	Yes	No	Yes	No	No	No	Yes	No	Physical trauma/ Serious injury	2	It happened to me	Yes, I was seriously injured	Quite a bit	A little bit	Moderately	Quite a bit	Moderately	Extremely	Quite a bit	Extremely	Quite a bit	Quite a bit	Extremely	Extremely	Extremely	Quite a bit	Extremely	Quite a bit	Extremely	Quite a bit	Moderately	Extremely	No	No	No	1 or 2	Uncertain	Easy	No
161	Female	56	Orthodox	Widowed	Yes	5	secondary school	House-wife	0	Yes	Yes	Yes	No	No	No	No	No	No	Lack of food or water	5	It happened to me	Yes, I was seriously injured	Not at all	A little bit	Moderately	Quite a bit	Extremely	Quite a bit	Moderately	Quite a bit	Moderately	Quite a bit	Moderately	Quite a bit	A little bit	Moderately	Quite a bit	Extremely	Quite a bit	Moderately	Quite a bit	Extremely	No	No	No	More than 5	Uncertain	Possible	No
139	Female	44	Protestant	Married	Yes	1	Can’t read and write	Daily laborer	4500	No	Yes	No	Yes	No	Yes	No	Yes	Yes	Murder of family member /friend	4	It happened to me	Yes, I was seriously injured	Quite a bit	Quite a bit	Quite a bit	A little bit	Moderately	Quite a bit	Moderately	Quite a bit	Moderately	Quite a bit	A little bit	Moderately	Extremely	Quite a bit	Extremely	Moderately	Quite a bit	Moderately	Quite a bit	Moderately	No	No	Yes	1 or 2	Uncertain	Difficult	Yes
432	Female	40	Orthodox	Single	No		Primary school	House-wife	0	Yes	Yes	No	No	Yes	Yes	No	No	No	Ill health without medical care	4	It happened to me	Yes, I was seriously injured	Moderately	Moderately	Moderately	Moderately	A little bit	Moderately	Moderately	A little bit	Moderately	Moderately	Moderately	Moderately	Moderately	Moderately	Moderately	A little bit	Moderately	Moderately	Moderately	Moderately	No	No	No	1 or 2	Uncertain	Easy	No
357	Male	40	Muslim	Married	Yes	3	secondary school	Others	4000	No	Yes	Yes	Yes	No	Yes	Yes	No	No	Made to accept ideas against will	3	Directly I witnessed it	Yes, someone else was seriously injured or killed	Quite a bit	A little bit	Quite a bit	Quite a bit	Moderately	A little bit	Moderately	Moderately	A little bit	Quite a bit	A little bit	A little bit	Quite a bit	Moderately	A little bit	Moderately	Moderately	A little bit	Moderately	Moderately	No	No	No	none	Uncertain	Difficult	No
36	Male	49	Orthodox	Married	Yes	6	Degree and above	Private employee	2500	No	Yes	Yes	Yes	Yes	Yes	No	No	No	Lack of food or water	3	Directly I witnessed it	Yes, someone else was seriously injured or killed	Moderately	Moderately	Moderately	Quite a bit	Quite a bit	Quite a bit	Quite a bit	Moderately	Moderately	Moderately	A little bit	A little bit	Moderately	Moderately	Moderately	A little bit	Quite a bit	Quite a bit	Moderately	Moderately	No	No	No	1 or 2	Some	Easy	No
195	Male	35	catholic	Married	Yes	2	Diploma	Governmental employee	4500	No	Yes	No	No	No	No	No	No	No	Destruction of personal property	1	It happened to me	Yes, someone else was seriously injured or killed	Not at all	A little bit	A little bit	Quite a bit	Quite a bit	Moderately	Moderately	Moderately	Quite a bit	Quite a bit	Quite a bit	Quite a bit	Not at all	Not at all	Not at all	A little bit	A little bit	Moderately	Moderately	Moderately	No	No	No	none	No concern and interest	very Easy	No
40	Female	45	Orthodox	Married	Yes	4	Degree and above	Governmental employee	10000	No	Yes	Yes	Yes	Yes	Yes	No	No	No	Lack of food or water	2	Directly I witnessed it	Yes, someone else was seriously injured or killed	Moderately	Moderately	Moderately	Moderately	Moderately	Moderately	Quite a bit	Quite a bit	Quite a bit	Quite a bit	Moderately	A little bit	Moderately	Quite a bit	Quite a bit	Moderately	Moderately	Moderately	A little bit	A little bit	No	No	No	1 or 2	Little concern and interest	Difficult	No
101	Male	30	Orthodox	Married	Yes	2	Degree and above	Governmental employee	7000	No	Yes	Yes	No	No	Yes	No	Yes	No	Lack of food or water	3	It happened to me	Yes, I was seriously injured	A little bit	Moderately	Moderately	Quite a bit	Quite a bit	Moderately	Quite a bit	Moderately	Quite a bit	Moderately	Quite a bit	Quite a bit	Moderately	A little bit	A little bit	Moderately	A little bit	A little bit	Moderately	A little bit	No	No	No	1 or 2	Little concern and interest	Easy	No
584	Female	28	Orthodox	Married	Yes	1	Degree and above	Governmental employee	12000	No	Yes	Yes	Yes	Yes	Yes	No	No	No	Lack of food or water	3	It happened to me	Yes, I was seriously injured	Moderately	Moderately	Moderately	Quite a bit	Quite a bit	Moderately	Moderately	Quite a bit	Quite a bit	Moderately	Moderately	Moderately	Moderately	Moderately	Moderately	A little bit	A little bit	Moderately	Moderately	Moderately	No	No	No	3-5	Some	Difficult	No
317	Male	30	Orthodox	Married	Yes	3	Degree and above	Governmental employee	3000	Yes	Yes	Yes	No	No	Yes	No	Yes	No	Lack of food or water	1	Directly I witnessed it	Yes, I was seriously injured	Quite a bit	Moderately	Quite a bit	Quite a bit	Moderately	Quite a bit	Moderately	Moderately	Moderately	Quite a bit	Quite a bit	Quite a bit	Quite a bit	Quite a bit	Quite a bit	Moderately	Moderately	Quite a bit	Moderately	Moderately	No	No	Yes	1 or 2	Little concern and interest	Very difficult	Yes
113	Male	25	Muslim	Married	Yes	1	Degree and above	Governmental employee	8000	No	Yes	Yes	No	No	No	No	No	No	Lack of food or water	5	Directly I witnessed it	Yes, I was seriously injured	A little bit	Moderately	Moderately	Moderately	A little bit	Moderately	A little bit	Moderately	A little bit	A little bit	A little bit	A little bit	A little bit	Moderately	Moderately	Moderately	A little bit	A little bit	Moderately	A little bit	No	No	No	1 or 2	Uncertain	Easy	No
177	Male	20	Muslim	Single	No		secondary school	Daily laborer	1000	No	No	Yes	No	No	No	No	No	No	Lack of food or water	1	Directly I witnessed it	Yes, someone else was seriously injured or killed	Quite a bit	Quite a bit	Quite a bit	Not at all	A little bit	A little bit	Not at all	Not at all	A little bit	A little bit	Moderately	Moderately	Not at all	Not at all	Quite a bit	Quite a bit	A little bit	A little bit	A little bit	A little bit	No	No	No	none	Uncertain	very Easy	No
535	Female	34	Muslim	Married	Yes	2	Diploma	Private employee	3500	Yes	Yes	Yes	No	No	Yes	No	No	No	Lack of food or water	1	It happened to me	Yes, I was seriously injured	A little bit	Moderately	Quite a bit	Extremely	Moderately	Quite a bit	Extremely	Moderately	Quite a bit	Quite a bit	Moderately	Quite a bit	Extremely	Moderately	Quite a bit	Extremely	Quite a bit	Extremely	Quite a bit	Extremely	No	No	Yes	1 or 2	Little concern and interest	Possible	No
526	Female	31	Protestant	Married	Yes	2	Primary school	House-wife	5000	No	Yes	No	No	No	No	No	No	No	Heavy Noise of weaponries/explosion	3	Directly I witnessed it	Yes, someone else was seriously injured or killed	Not at all	A little bit	A little bit	Moderately	A little bit	Moderately	A little bit	A little bit	Not at all	Not at all	A little bit	Moderately	Moderately	Not at all	A little bit	Moderately	A little bit	A little bit	Moderately	Moderately	No	No	No	More than 5	Some	Easy	No
128	Female	28	Others	Single	No		Diploma	Self-work/private	4500	No	No	Yes	Yes	No	No	Yes	Yes	Yes	Heavy Noise of weaponries/explosion	4	exposed as part of my job	Yes, someone else was seriously injured or killed	Quite a bit	Quite a bit	Quite a bit	Quite a bit	Quite a bit	Quite a bit	Quite a bit	Moderately	Quite a bit	A little bit	Moderately	A little bit	Moderately	Extremely	A little bit	Moderately	A little bit	Moderately	Moderately	A little bit	No	No	Yes	none	Some	Possible	No
64	Male	42	Muslim	Married	Yes	3	Degree and above	Governmental employee	12000	No	Yes	Yes	No	No	No	Yes	Yes	Yes	Lack of food or water	3	Directly I witnessed it	Yes, someone else was seriously injured or killed	Moderately	Moderately	Quite a bit	Quite a bit	A little bit	A little bit	Quite a bit	Moderately	Moderately	Moderately	A little bit	A little bit	A little bit	A little bit	Moderately	Moderately	Moderately	Moderately	Moderately	Moderately	No	No	No	1 or 2	A lot	Easy	No
119	Female	29	Muslim	Single	No		Degree and above	Daily laborer	2500	Yes	No	No	Yes	No	Yes	No	No	No	Ill health without medical care	3	It happened to me	Yes, I was seriously injured	A little bit	Quite a bit	Moderately	Extremely	Quite a bit	Moderately	A little bit	Quite a bit	Extremely	Moderately	Quite a bit	Extremely	A little bit	Quite a bit	Moderately	A little bit	Not at all	Quite a bit	Moderately	Extremely	No	No	No	3-5	Uncertain	Easy	No
141	Male	39	Muslim	Married	Yes	3	Diploma	Private employee	6000	Yes	Yes	No	No	Yes	Yes	Yes	No	No	Made to accept ideas against will	3	I learned about it	Yes, someone else was seriously injured or killed	Extremely	Extremely	Quite a bit	Quite a bit	A little bit	A little bit	Quite a bit	Quite a bit	Not at all	Not at all	A little bit	Not at all	Quite a bit	Moderately	Moderately	Moderately	Quite a bit	Quite a bit	Quite a bit	Moderately	No	No	No	1 or 2	Little concern and interest	Difficult	Yes
515	Male	37	Muslim	Married	Yes	1	Diploma	Private employee	6200	No	No	Yes	No	No	No	No	No	No	Lack of food or water	2	exposed as part of my job	Yes, someone else was seriously injured or killed	Not at all	A little bit	Moderately	Moderately	A little bit	A little bit	Not at all	A little bit	Moderately	Moderately	A little bit	Not at all	Not at all	Not at all	A little bit	Moderately	A little bit	Not at all	A little bit	Moderately	No	No	No	3-5	Some	Possible	Yes
109	Male	45	Orthodox	Married	Yes	7	Degree and above	Governmental employee	2000	No	Yes	Yes	No	No	Yes	No	No	No	Heavy Noise of weaponries/explosion	4	Directly I witnessed it	Yes, someone else was seriously injured or killed	Moderately	A little bit	A little bit	Moderately	Moderately	Moderately	Moderately	Moderately	Moderately	Moderately	Moderately	Moderately	A little bit	Moderately	Moderately	Moderately	A little bit	A little bit	Moderately	Moderately	No	No	Yes	More than 5	Some	very Easy	No
548	Male	28	Protestant	Single	No		Diploma	Governmental employee	6700	Yes	No	No	No	No	No	No	No	No	Destruction of personal property	1	It happened to me	Yes, I was seriously injured	A little bit	Moderately	Quite a bit	Not at all	A little bit	Moderately	Not at all	A little bit	Moderately	Not at all	A little bit	Moderately	Not at all	Not at all	A little bit	Moderately	Not at all	A little bit	Moderately	Not at all	No	No	No	More than 5	Uncertain	Difficult	No
521	Male	32	Muslim	Married	Yes	3	Diploma	Governmental employee	5600	No	No	Yes	No	No	No	No	No	No	Lack of food or water	2	I learned about it	Yes, someone else was seriously injured or killed	Not at all	A little bit	Moderately	Quite a bit	Moderately	A little bit	Not at all	A little bit	Moderately	A little bit	Not at all	A little bit	Moderately	Not at all	A little bit	Moderately	A little bit	Moderately	Not at all	Moderately	No	No	No	3-5	Some	very Easy	Yes
302	Male	43	Protestant	Divorced	Yes	5	Primary school	Daily laborer	2900	Yes	Yes	Yes	No	No	No	No	No	No	Lack of food or water	2	It happened to me	Yes, someone else was seriously injured or killed	Not at all	A little bit	Not at all	A little bit	Moderately	Quite a bit	Moderately	A little bit	Not at all	Moderately	A little bit	Moderately	Moderately	Quite a bit	Quite a bit	A little bit	Extremely	Quite a bit	A little bit	Moderately	Yes	No	No	none	Little concern and interest	Possible	No
469	Male	31	Muslim	Married	Yes	2	Primary school	Daily laborer	4300	No	Yes	No	Yes	No	No	No	No	No	Murder of family member /friend	1	Directly I witnessed it	Yes, someone else was seriously injured or killed	A little bit	Moderately	A little bit	Moderately	Quite a bit	Quite a bit	Extremely	Extremely	Quite a bit	Extremely	Quite a bit	Extremely	Extremely	Moderately	Quite a bit	Quite a bit	Extremely	Extremely	Quite a bit	Extremely	No	No	No	3-5	Uncertain	Possible	Yes
30	Female	25	catholic	Married	No		secondary school	Private employee	1110	No	Yes	Yes	Yes	No	Yes	No	Yes	No	Physical trauma/ Serious injury	8	It happened to me	Yes, I was seriously injured	A little bit	Quite a bit	Moderately	Quite a bit	Moderately	Extremely	A little bit	Extremely	Moderately	Extremely	Moderately	Extremely	A little bit	Moderately	Quite a bit	Extremely	Quite a bit	Moderately	A little bit	Quite a bit	No	No	No	none	No concern and interest	very Easy	No
546	Male	28	Muslim	Married	Yes	1	Primary school	Daily laborer	4200	No	No	Yes	No	No	No	No	No	No	Lack of food or water	2	It happened to me	Yes, I was seriously injured	Not at all	A little bit	Moderately	Quite a bit	Moderately	A little bit	Not at all	A little bit	Moderately	A little bit	Not at all	A little bit	A little bit	A little bit	Not at all	Not at all	A little bit	Not at all	Moderately	Not at all	No	No	No	3-5	Some	very Easy	Yes
107	Female	36	Orthodox	Married	Yes	4	Degree and above	Governmental employee	12000	No	Yes	Yes	No	No	Yes	No	No	No	Lack of food or water	3	Directly I witnessed it	Yes, someone else was seriously injured or killed	A little bit	Moderately	Moderately	Moderately	Moderately	Moderately	Moderately	Moderately	A little bit	A little bit	A little bit	A little bit	A little bit	A little bit	A little bit	A little bit	A little bit	Moderately	Moderately	Moderately	No	No	No	3-5	Some	Easy	No
351	Male	35	Protestant	Married	Yes	1	Degree and above	Daily laborer	2000	No	No	Yes	Yes	No	No	No	No	No	Murder of family member /friend	1	Directly I witnessed it	Yes, someone else was seriously injured or killed	Moderately	Quite a bit	Moderately	Quite a bit	Moderately	A little bit	A little bit	Moderately	A little bit	A little bit	Moderately	Moderately	Moderately	Moderately	Moderately	Moderately	Moderately	Moderately	Moderately	Moderately	No	No	No	1 or 2	No concern and interest	Very difficult	No
504	Male	46	Muslim	Divorced	Yes	4	Diploma	Private employee	6600	No	No	Yes	No	No	No	No	No	No	Lack of food or water	4	It happened to me	Yes, I was seriously injured	Not at all	A little bit	Moderately	Moderately	A little bit	A little bit	Moderately	Not at all	A little bit	Not at all	Not at all	A little bit	A little bit	Not at all	A little bit	Moderately	A little bit	Not at all	A little bit	A little bit	No	No	No	More than 5	Little concern and interest	Possible	Yes
166	Female	18	Orthodox	Single	No		secondary school	Others	0	Yes	Yes	Yes	No	No	No	No	No	No	Lack of food or water	2	It happened to me	Yes, I was seriously injured	Moderately	Moderately	A little bit	Moderately	Quite a bit	Moderately	Quite a bit	Quite a bit	Quite a bit	Quite a bit	Moderately	Quite a bit	A little bit	Moderately	Moderately	Moderately	A little bit	Moderately	Moderately	A little bit	No	No	No	3-5	Uncertain	Possible	No
323	Male	24	Orthodox	Single	No		Degree and above	Governmental employee	5000	Yes	Yes	Yes	Yes	Yes	Yes	No	No	No	Heavy Noise of weaponries/explosion	1	I learned about it	Yes, someone else was seriously injured or killed	A little bit	Moderately	Moderately	Moderately	Moderately	Quite a bit	A little bit	Quite a bit	A little bit	Moderately	Moderately	Moderately	Quite a bit	A little bit	Moderately	Moderately	A little bit	A little bit	A little bit	A little bit	No	No	No	More than 5	Some	Possible	No
33	Male	30	Orthodox	Single	No		Primary school	Self-work/private	3990	Yes	No	Yes	Yes	No	No	Yes	No	No	Murder of family member /friend	4	It happened to me	Yes, I was seriously injured	Moderately	Quite a bit	Moderately	Quite a bit	Moderately	A little bit	Quite a bit	Extremely	Moderately	Quite a bit	Extremely	Moderately	A little bit	Moderately	Quite a bit	A little bit	Quite a bit	Moderately	Quite a bit	A little bit	No	No	No	More than 5	Some	Possible	No
326	Male	32	Orthodox	Married	Yes	4	Degree and above	Governmental employee	5000	Yes	Yes	No	No	No	Yes	Yes	No	No	Witnessing murder of family member /friend	1	Directly I witnessed it	Yes, someone else was seriously injured or killed	A little bit	Moderately	A little bit	A little bit	A little bit	Moderately	Moderately	Moderately	A little bit	A little bit	A little bit	Moderately	A little bit	A little bit	Moderately	A little bit	Moderately	Moderately	A little bit	A little bit	Yes	No	No	none	Little concern and interest	Difficult	No
34	Male	29	Muslim	Single	No		Diploma	Governmental employee	4500	Yes	No	Yes	No	Yes	No	Yes	No	Yes	Lack of food or water	1	It happened to me	Yes, I was seriously injured	A little bit	Quite a bit	A little bit	Quite a bit	A little bit	Quite a bit	Moderately	Extremely	Moderately	Quite a bit	A little bit	Quite a bit	A little bit	Moderately	Quite a bit	A little bit	Quite a bit	Moderately	Quite a bit	Extremely	No	No	No	none	No concern and interest	very Easy	No
412	Male	43	Muslim	Divorced	Yes	5	Primary school	Self-work/private	4000	No	Yes	Yes	Yes	No	Yes	Yes	No	No	Made to accept ideas against will	2	I learned about it	Yes, someone else was seriously injured or killed	Moderately	Moderately	A little bit	Moderately	Moderately	A little bit	Moderately	Quite a bit	Quite a bit	A little bit	Moderately	Moderately	Quite a bit	Moderately	Quite a bit	Moderately	Moderately	Moderately	A little bit	A little bit	No	No	No	More than 5	No concern and interest	Very difficult	No
50	Male	42	Muslim	Married	Yes	4	Degree and above	Private employee	15000	No	Yes	Yes	Yes	Yes	Yes	No	No	No	Lack of food or water	3	Directly I witnessed it	Yes, someone else was seriously injured or killed	Moderately	Moderately	Moderately	Moderately	A little bit	A little bit	Moderately	Quite a bit	Quite a bit	Moderately	Moderately	Moderately	Moderately	Moderately	Moderately	A little bit	A little bit	Moderately	Moderately	Moderately	No	No	No	1 or 2	Some	Easy	No
116	Male	30	Muslim	Single	No		secondary school	Private employee	5000	Yes	No	Yes	Yes	No	Yes	No	Yes	No	Lack of food or water	3	It happened to me	Yes, I was seriously injured	A little bit	A little bit	Not at all	A little bit	A little bit	Moderately	A little bit	A little bit	A little bit	A little bit	A little bit	A little bit	Moderately	Quite a bit	Moderately	Moderately	Quite a bit	Quite a bit	Moderately	Quite a bit	No	No	No	1 or 2	Uncertain	Difficult	No
124	Male	28	Muslim	Married	No		Degree and above	Private employee	6000	No	Yes	No	No	No	Yes	Yes	Yes	No	Lack of food or water	3	I learned about it	Yes, I was seriously injured	Moderately	Moderately	Quite a bit	Moderately	Quite a bit	A little bit	Moderately	A little bit	A little bit	Not at all	A little bit	Not at all	A little bit	A little bit	Not at all	A little bit	Not at all	A little bit	A little bit	Not at all	Yes	No	No	3-5	Uncertain	Easy	Yes
43	Female	42	Muslim	Married	Yes	5	Degree and above	Governmental employee	9000	Yes	No	No	No	No	No	Yes	Yes	Yes	Lack of food or water	3	Directly I witnessed it	Yes, someone else was seriously injured or killed	Moderately	Moderately	Moderately	Quite a bit	Quite a bit	Moderately	Moderately	Quite a bit	Moderately	Moderately	Moderately	Moderately	Moderately	Moderately	Moderately	Quite a bit	Quite a bit	A little bit	A little bit	A little bit	No	No	No	3-5	Little concern and interest	Difficult	Yes
38	Female	35	Muslim	Married	Yes	2	Degree and above	Governmental employee	9000	No	Yes	Yes	Yes	Yes	Yes	No	No	No	Lack of food or water	2	Directly I witnessed it	Yes, someone else was seriously injured or killed	Moderately	Moderately	Moderately	Quite a bit	Quite a bit	Quite a bit	Moderately	A little bit	A little bit	Moderately	Moderately	Quite a bit	Quite a bit	Quite a bit	Moderately	Moderately	A little bit	A little bit	A little bit	Moderately	No	No	No	1 or 2	A lot	Possible	No
115	Female	32	Muslim	Single	No		Diploma	Governmental employee	3800	Yes	Yes	Yes	No	No	No	Yes	No	No	Lack of food or water	4	It happened to me	Yes, I was seriously injured	A little bit	Quite a bit	Moderately	Quite a bit	Moderately	A little bit	Quite a bit	Extremely	Quite a bit	Moderately	A little bit	Quite a bit	A little bit	Quite a bit	Moderately	Extremely	Quite a bit	Moderately	Quite a bit	Extremely	No	No	No	1 or 2	No concern and interest	Very difficult	No
7	Male	32	Orthodox	Single	No		Diploma	Self-work/private	1900	Yes	No	Yes	No	No	Yes	No	Yes	No	Destruction of personal property	1	It happened to me	Yes, I was seriously injured	A little bit	Quite a bit	Moderately	Quite a bit	Extremely	Quite a bit	Moderately	Quite a bit	Extremely	Moderately	Quite a bit	Extremely	A little bit	Moderately	Quite a bit	Moderately	A little bit	Quite a bit	Extremely	Moderately	No	No	No	none	Little concern and interest	Difficult	No
18	Male	22	Orthodox	Single	No		secondary school	Others	1000	No	Yes	Yes	Yes	No	Yes	No	No	No	Lack of food or water	4	It happened to me	Yes, I was seriously injured	Moderately	Extremely	Extremely	Quite a bit	Not at all	A little bit	Not at all	A little bit	Not at all	Not at all	Not at all	A little bit	Not at all	A little bit	Moderately	Quite a bit	Not at all	Not at all	Not at all	Not at all	No	Yes	No	1 or 2	Little concern and interest	very Easy	No
257	Male	50	Orthodox	Married	Yes	4	Degree and above	Self-work/private	8000	Yes	Yes	Yes	Yes	No	Yes	No	No	Yes	Imprisonment against your will	1	It happened to me	Yes, I was seriously injured	Quite a bit	Moderately	Quite a bit	A little bit	Quite a bit	Quite a bit	Quite a bit	Moderately	Moderately	Moderately	Moderately	Moderately	Quite a bit	Moderately	Moderately	Moderately	Quite a bit	Moderately	Moderately	Moderately	Yes	No	Yes	none	Uncertain	Difficult	Yes
538	Male	37	Orthodox	Married	Yes	4	Diploma	Private employee	7400	No	Yes	Yes	No	No	No	Yes	No	Yes	Made to accept ideas against will	1	It happened to me	Yes, I was seriously injured	A little bit	Moderately	Quite a bit	Quite a bit	Extremely	Moderately	Quite a bit	Extremely	Moderately	Quite a bit	Extremely	Quite a bit	Moderately	Quite a bit	Moderately	Quite a bit	Quite a bit	Extremely	Extremely	Moderately	No	No	Yes	3-5	Uncertain	Easy	No
52	Female	45	Orthodox	Married	Yes	3	Degree and above	Governmental employee	9000	No	Yes	Yes	Yes	Yes	Yes	No	No	No	Lack of food or water	3	Directly I witnessed it	Yes, someone else was seriously injured or killed	Moderately	Moderately	Moderately	A little bit	A little bit	Moderately	Moderately	Quite a bit	Moderately	Quite a bit	Moderately	A little bit	Moderately	Moderately	Moderately	A little bit	A little bit	Moderately	Quite a bit	Moderately	No	No	No	1 or 2	Some	Easy	No
311	Male	60	Orthodox	Married	Yes	3	Primary school	Self-work/private	4000	Yes	Yes	Yes	No	No	Yes	Yes	No	Yes	Lack of food or water	1	It happened to me	Yes, I was seriously injured	Quite a bit	Quite a bit	Moderately	Quite a bit	Moderately	Quite a bit	Quite a bit	Quite a bit	Quite a bit	Moderately	Quite a bit	Quite a bit	Quite a bit	Quite a bit	Moderately	Quite a bit	Quite a bit	Quite a bit	Quite a bit	Moderately	No	No	No	1 or 2	Little concern and interest	very Easy	No
308	Male	49	Muslim	Married	Yes	4	Diploma	Governmental employee	4000	Yes	Yes	Yes	No	No	Yes	Yes	No	Yes	Imprisonment against your will	1	It happened to me	Yes, I was seriously injured	Moderately	Quite a bit	Moderately	Quite a bit	Moderately	Moderately	Quite a bit	Moderately	Quite a bit	Moderately	Quite a bit	Quite a bit	Quite a bit	Moderately	Quite a bit	Moderately	Quite a bit	Moderately	Quite a bit	Moderately	No	No	No	More than 5	Little concern and interest	very Easy	No
584	Female	28	Orthodox	Married	Yes	1	Degree and above	Governmental employee	12000	No	Yes	Yes	Yes	Yes	Yes	No	No	No	Lack of food or water	3	It happened to me	Yes, I was seriously injured	Moderately	Moderately	Moderately	Quite a bit	Quite a bit	Moderately	Moderately	Quite a bit	Quite a bit	Moderately	Moderately	Moderately	Moderately	Moderately	Moderately	A little bit	A little bit	Moderately	Moderately	Moderately	No	No	No	3-5	Some	Difficult	No
318	Male	60	Muslim	Married	Yes	5	secondary school	Governmental employee	1000	Yes	Yes	Yes	No	No	Yes	Yes	No	No	Lack of food or water	1	It happened to me	Yes, I was seriously injured	Quite a bit	Moderately	Moderately	Moderately	Quite a bit	Moderately	Quite a bit	Quite a bit	Quite a bit	Moderately	Quite a bit	Quite a bit	Moderately	Quite a bit	Quite a bit	Moderately	Quite a bit	Moderately	Quite a bit	Moderately	No	No	No	More than 5	Little concern and interest	very Easy	Yes
51	Male	45	Orthodox	Married	Yes	5	Degree and above	Private employee	2500	No	Yes	Yes	Yes	Yes	Yes	No	No	No	Lack of food or water	3	Directly I witnessed it	Yes, someone else was seriously injured or killed	Moderately	A little bit	A little bit	Moderately	Moderately	A little bit	A little bit	Moderately	Moderately	Moderately	Moderately	Moderately	Moderately	Moderately	A little bit	A little bit	A little bit	Quite a bit	Quite a bit	Quite a bit	No	No	No	1 or 2	Some	Easy	Yes
117	Male	30	catholic	Single	No		secondary school	Governmental employee	2500	Yes	No	Yes	No	Yes	No	Yes	No	Yes	Murder of family member /friend	3	Directly I witnessed it	Yes, someone else was seriously injured or killed	A little bit	Moderately	Quite a bit	Moderately	Quite a bit	Moderately	Quite a bit	Moderately	A little bit	Quite a bit	Moderately	Extremely	A little bit	Quite a bit	Moderately	Quite a bit	Moderately	Extremely	Quite a bit	Moderately	No	No	No	none	No concern and interest	very Easy	No
145	Female	32	Muslim	Married	No		Diploma	Private employee	4500	Yes	Yes	No	No	Yes	Yes	Yes	Yes	Yes	Physical trauma/ Serious injury	3	exposed as part of my job	Yes, someone else was seriously injured or killed	Quite a bit	Quite a bit	Quite a bit	Extremely	Extremely	Extremely	A little bit	A little bit	A little bit	Moderately	Moderately	Moderately	Moderately	Moderately	Moderately	Moderately	A little bit	Quite a bit	A little bit	Not at all	Yes	No	No	1 or 2	Some	Possible	No
266	Male	26	Orthodox	Married	Yes	1	Degree and above	Governmental employee	6500	Yes	Yes	No	No	No	Yes	No	Yes	No	Heavy Noise of weaponries/explosion	1	It happened to me	Yes, someone else was seriously injured or killed	Not at all	Moderately	Quite a bit	Moderately	Quite a bit	Moderately	Moderately	Moderately	A little bit	Quite a bit	Quite a bit	Moderately	Not at all	A little bit	Quite a bit	Moderately	Moderately	Moderately	Quite a bit	Moderately	No	Yes	No	1 or 2	Uncertain	Possible	No
29	Male	39	Protestant	Single	No		Diploma	Governmental employee	10000	No	Yes	Yes	Yes	No	Yes	No	Yes	No	Physical trauma/ Serious injury	2	It happened to me	Yes, I was seriously injured	A little bit	Moderately	A little bit	Quite a bit	Moderately	Quite a bit	Moderately	Extremely	Quite a bit	Moderately	Quite a bit	Moderately	Moderately	Moderately	Moderately	Quite a bit	Moderately	Quite a bit	Moderately	Extremely	No	No	No	none	Little concern and interest	very Easy	No
291	Female	25	Muslim	Married	Yes	1	secondary school	Private employee	2500	Yes	Yes	Yes	No	No	Yes	No	No	Yes	Heavy Noise of weaponries/explosion	2	It happened to me	Yes, someone else was seriously injured or killed	Not at all	A little bit	Moderately	Quite a bit	Quite a bit	Moderately	Quite a bit	Quite a bit	Moderately	Moderately	Quite a bit	Moderately	A little bit	A little bit	Quite a bit	Moderately	Moderately	Quite a bit	Moderately	Not at all	No	No	No	1 or 2	Little concern and interest	Possible	No
271	Female	35	Muslim	Married	Yes	3	Can’t read and write	House-wife	3200	Yes	Yes	Yes	No	No	No	Yes	No	Yes	Lack of food or water	2	It happened to me	Yes, I was seriously injured	A little bit	Moderately	Moderately	Moderately	Quite a bit	Moderately	Quite a bit	Moderately	A little bit	Quite a bit	Moderately	A little bit	Not at all	Quite a bit	Moderately	Moderately	Quite a bit	Moderately	A little bit	Not at all	No	No	No	none	Uncertain	Possible	No
270	Male	40	Muslim	Married	Yes	3	Degree and above	Governmental employee	5000	Yes	Yes	Yes	Yes	Yes	Yes	No	No	Yes	Heavy Noise of weaponries/explosion	2	Directly I witnessed it	Yes, I was seriously injured	Quite a bit	Quite a bit	Moderately	Quite a bit	Quite a bit	Quite a bit	Moderately	Moderately	Moderately	Moderately	Quite a bit	Moderately	Moderately	Moderately	Moderately	Quite a bit	Quite a bit	Quite a bit	Moderately	Quite a bit	Yes	No	No	3-5	No concern and interest	very Easy	Yes
10	Male	24	Muslim	Married	No		Diploma	Private employee	7000	No	No	Yes	Yes	No	Yes	Yes	Yes	No	Witnessing murder of family member /friend	4	Directly I witnessed it	Yes, someone else was seriously injured or killed	Not at all	A little bit	Not at all	A little bit	Not at all	A little bit	Moderately	Not at all	Quite a bit	Not at all	A little bit	A little bit	Quite a bit	Moderately	Moderately	A little bit	Moderately	A little bit	Moderately	A little bit	No	Yes	No	1 or 2	No concern and interest	Difficult	Yes
63	Female	33	Orthodox	Married	Yes	1	Diploma	Governmental employee	5000	Yes	Yes	Yes	No	No	Yes	Yes	No	No	Lack of food or water	2	Directly I witnessed it	Yes, someone else was seriously injured or killed	Moderately	Quite a bit	Moderately	Moderately	Quite a bit	Moderately	Moderately	Moderately	Quite a bit	Quite a bit	A little bit	A little bit	Moderately	Moderately	Quite a bit	Quite a bit	A little bit	A little bit	Moderately	Moderately	No	No	No	1 or 2	Some	Easy	No
65	Male	50	Orthodox	Married	Yes	2	Degree and above	Private employee	10000	Yes	Yes	Yes	No	No	No	No	No	No	Lack of food or water	3	Directly I witnessed it	Yes, someone else was seriously injured or killed	Quite a bit	Quite a bit	Moderately	Moderately	Moderately	Moderately	Quite a bit	A little bit	A little bit	A little bit	Moderately	Moderately	A little bit	A little bit	Moderately	Moderately	A little bit	A little bit	A little bit	A little bit	No	No	No	1 or 2	Some	Difficult	No
284	Female	30	Orthodox	Married	Yes	2	Diploma	Self-work/private	1500	Yes	Yes	Yes	No	Yes	No	Yes	No	No	Heavy Noise of weaponries/explosion	2	It happened to me	Yes, I was seriously injured	Moderately	Moderately	Moderately	Moderately	Quite a bit	Moderately	Moderately	Moderately	Not at all	Moderately	Moderately	Moderately	Not at all	Moderately	Not at all	Not at all	Moderately	Quite a bit	Not at all	Not at all	No	No	No	3-5	Uncertain	very Easy	No
87	Female	25	Protestant	Divorced	No		Diploma	Self-work/private	2000	No	Yes	No	Yes	No	Yes	No	Yes	No	Imprisonment against your will	3	It happened to me	Yes, I was seriously injured	A little bit	Moderately	Quite a bit	Moderately	Quite a bit	A little bit	Quite a bit	Moderately	Extremely	Moderately	Quite a bit	Moderately	A little bit	Moderately	Quite a bit	Moderately	A little bit	Quite a bit	Moderately	Quite a bit	No	No	No	none	Little concern and interest	Very difficult	No
24	Female	23	Muslim	Married	No		secondary school	Private employee	1500	No	Yes	No	Yes	No	Yes	No	Yes	Yes	Murder of family member /friend	4	I learned about it	Yes, someone else was seriously injured or killed	Moderately	A little bit	Moderately	A little bit	Moderately	Not at all	A little bit	Not at all	A little bit	Not at all	Quite a bit	Moderately	A little bit	A little bit	Moderately	A little bit	A little bit	Moderately	Moderately	A little bit	No	Yes	No	1 or 2	Little concern and interest	Easy	No
290	Male	29	Orthodox	Married	Yes	2	Degree and above	Governmental employee	5100	Yes	Yes	Yes	No	No	Yes	No	No	Yes	Imprisonment against your will	2	It happened to me	Yes, I was seriously injured	A little bit	Not at all	A little bit	Moderately	Quite a bit	Extremely	Quite a bit	Quite a bit	A little bit	Not at all	Quite a bit	Moderately	Quite a bit	Moderately	Moderately	Moderately	A little bit	Moderately	Moderately	A little bit	No	No	No	1 or 2	Uncertain	Possible	No
273	Male	29	Protestant	Divorced	Yes	2	Degree and above	Private employee	4500	No	Yes	No	No	No	Yes	Yes	Yes	No	Heavy Noise of weaponries/explosion	1	I learned about it	Yes, someone else was seriously injured or killed	Quite a bit	Moderately	Quite a bit	Moderately	Quite a bit	Moderately	Quite a bit	Moderately	Moderately	Quite a bit	Moderately	Quite a bit	Quite a bit	Moderately	Quite a bit	Moderately	Moderately	Moderately	Moderately	Moderately	No	No	Yes	3-5	No concern and interest	Difficult	No
477	Female	31	Muslim	Married	Yes	2	Can’t read and write	House-wife	3000	No	Yes	Yes	No	No	Yes	No	No	No	Ill health without medical care	2	I learned about it	Yes, someone else was seriously injured or killed	Moderately	Quite a bit	Extremely	Moderately	Quite a bit	Extremely	Moderately	Quite a bit	Extremely	Moderately	Quite a bit	Extremely	Quite a bit	Moderately	Quite a bit	Extremely	Moderately	Quite a bit	Extremely	Quite a bit	No	No	No	3-5	Some	very Easy	No
4	Male	28	Orthodox	Single	No		Degree and above	Others	4000	No	Yes	Yes	Yes	Yes	No	Yes	No	No	Physical trauma/ Serious injury	5	Directly I witnessed it	Yes, someone else was seriously injured or killed	Extremely	Moderately	A little bit	Moderately	Not at all	Not at all	A little bit	Not at all	Quite a bit	Quite a bit	A little bit	Quite a bit	Not at all	Moderately	A little bit	Not at all	Moderately	Not at all	Not at all	A little bit	No	Yes	No	3-5	A lot	Possible	No
435	Male	30	Muslim	Single	No		Diploma	Private employee	3000	Yes	Yes	No	No	No	Yes	Yes	Yes	No	Heavy Noise of weaponries/explosion	5	It happened to me	Yes, someone else was seriously injured or killed	Moderately	Moderately	Moderately	Quite a bit	Moderately	Quite a bit	Moderately	Moderately	Moderately	Quite a bit	Quite a bit	Quite a bit	Quite a bit	Moderately	Quite a bit	Moderately	Moderately	Moderately	Moderately	Moderately	No	No	No	1 or 2	No concern and interest	Very difficult	Yes
228	Female	36	Muslim	Married	Yes	5	Degree and above	Governmental employee	5200	No	Yes	Yes	Yes	No	No	No	No	No	Murder of family member /friend	1	It happened to me	Yes, someone else was seriously injured or killed	Not at all	A little bit	Moderately	Quite a bit	Moderately	A little bit	Not at all	Moderately	Quite a bit	Extremely	Moderately	Quite a bit	Not at all	A little bit	Moderately	A little bit	Moderately	A little bit	Moderately	A little bit	No	No	No	1 or 2	Uncertain	Possible	No
309	Male	29	Muslim	Married	No		Degree and above	Governmental employee	6700	No	Yes	Yes	Yes	No	Yes	No	No	Yes	Imprisonment against your will	2	It happened to me	Yes, I was seriously injured	Quite a bit	Moderately	Moderately	Moderately	Quite a bit	Quite a bit	Moderately	Quite a bit	Moderately	Moderately	Quite a bit	Quite a bit	Quite a bit	Moderately	Moderately	Quite a bit	Quite a bit	Quite a bit	Moderately	Moderately	No	No	No	More than 5	No concern and interest	very Easy	Yes
411	Female	27	Protestant	Widowed	Yes	1	Can’t read and write	House-wife	3700	Yes	Yes	Yes	No	No	No	No	No	No	Lack of food or water	1	I learned about it	Yes, someone else was seriously injured or killed	Moderately	A little bit	Moderately	A little bit	Moderately	Moderately	Moderately	Moderately	Moderately	Quite a bit	A little bit	A little bit	Moderately	A little bit	Moderately	Quite a bit	Quite a bit	Quite a bit	Quite a bit	Moderately	No	No	Yes	More than 5	Little concern and interest	Difficult	No
201	Male	28	Protestant	Married	No		Degree and above	Private employee	4800	Yes	Yes	Yes	No	No	No	No	No	No	Lack of food or water	2	It happened to me	Yes, someone else was seriously injured or killed	Not at all	A little bit	Moderately	Moderately	Quite a bit	Moderately	Quite a bit	Quite a bit	Moderately	Quite a bit	Quite a bit	Quite a bit	Not at all	A little bit	Moderately	A little bit	Moderately	Moderately	A little bit	Moderately	No	No	No	1 or 2	Uncertain	Easy	No
314	Female	41	Muslim	Married	Yes	2	Degree and above	Self-work/private	5000	No	Yes	Yes	Yes	Yes	Yes	Yes	Yes	No	Lack of food or water	1	I learned about it	Yes, I was seriously injured	Quite a bit	Moderately	Quite a bit	Quite a bit	Moderately	Quite a bit	Moderately	Quite a bit	Quite a bit	Moderately	Quite a bit	Quite a bit	A little bit	Not at all	Not at all	A little bit	Not at all	Not at all	Not at all	Not at all	No	No	No	More than 5	Little concern and interest	Very difficult	No
437	Male	22	Orthodox	Single	No		secondary school	Daily laborer	0	Yes	Yes	No	No	Yes	Yes	No	Yes	Yes	Witnessing murder of family member /friend	1	Directly I witnessed it	Yes, someone else was seriously injured or killed	Moderately	Moderately	A little bit	Moderately	Moderately	A little bit	A little bit	Moderately	Moderately	Moderately	Quite a bit	Moderately	Moderately	Moderately	Moderately	A little bit	A little bit	A little bit	A little bit	A little bit	No	No	No	1 or 2	No concern and interest	Difficult	No
209	Male	46	Muslim	Divorced	Yes	3	secondary school	Self-work/private	4000	Yes	Yes	Yes	No	No	No	No	No	Yes	Imprisonment against your will	1	It happened to me	Yes, someone else was seriously injured or killed	Not at all	A little bit	Moderately	A little bit	Moderately	Moderately	A little bit	Moderately	A little bit	Quite a bit	Moderately	A little bit	Not at all	A little bit	Moderately	Quite a bit	Extremely	Quite a bit	Extremely	Quite a bit	No	No	No	3-5	Uncertain	Easy	No
80	Male	45	Orthodox	Divorced	Yes	6	Degree and above	Governmental employee	4800	No	Yes	Yes	Yes	No	No	No	Yes	No	Made to accept ideas against will	3	It happened to me	Yes, I was seriously injured	A little bit	Moderately	Quite a bit	Moderately	Quite a bit	Extremely	Moderately	A little bit	Extremely	Moderately	Extremely	Quite a bit	A little bit	Moderately	Quite a bit	Moderately	Extremely	Moderately	Quite a bit	Extremely	No	No	No	More than 5	Little concern and interest	Difficult	No
103	Male	40	Orthodox	Divorced	Yes	3	Diploma	Self-work/private	7000	No	Yes	Yes	No	Yes	Yes	No	No	No	Lack of food or water	4	Directly I witnessed it	Yes, someone else was seriously injured or killed	A little bit	A little bit	A little bit	A little bit	Not at all	A little bit	Not at all	Not at all	Moderately	A little bit	Not at all	Not at all	A little bit	A little bit	Moderately	A little bit	Moderately	A little bit	A little bit	A little bit	No	No	Yes	1 or 2	Some	Easy	No
525	Male	34	Orthodox	Divorced	No		Diploma	Self-work/private	8200	No	Yes	No	Yes	No	No	No	No	No	Murder of family member /friend	1	I learned about it	Yes, someone else was seriously injured or killed	A little bit	Moderately	A little bit	Not at all	Moderately	A little bit	Not at all	Moderately	A little bit	Not at all	Moderately	A little bit	Not at all	Moderately	A little bit	Not at all	A little bit	Moderately	A little bit	Not at all	No	No	No	More than 5	Uncertain	Easy	No
67	Female	38	Muslim	Married	Yes	2	Degree and above	Governmental employee	7000	No	Yes	Yes	Yes	Yes	Yes	No	No	No	Lack of food or water	2	Directly I witnessed it	Yes, someone else was seriously injured or killed	Moderately	Moderately	Moderately	A little bit	A little bit	A little bit	Quite a bit	Quite a bit	Quite a bit	Moderately	Moderately	Moderately	A little bit	Moderately	Moderately	A little bit	A little bit	Moderately	Moderately	A little bit	No	No	No	More than 5	Little concern and interest	Difficult	Yes
230	Female	28	Orthodox	Married	Yes	2	Diploma	Governmental employee	3600	No	Yes	Yes	Yes	No	No	No	No	No	Lack of food or water	1	It happened to me	Yes, someone else was seriously injured or killed	A little bit	Moderately	Moderately	A little bit	Moderately	Moderately	A little bit	Moderately	Quite a bit	Extremely	Moderately	Quite a bit	Not at all	A little bit	Moderately	Moderately	Moderately	Moderately	Moderately	A little bit	No	No	No	1 or 2	Uncertain	Easy	No
136	Male	39	Orthodox	Married	Yes	3	Diploma	Governmental employee	6300	Yes	Yes	No	No	No	Yes	No	No	No	Destruction of personal property	2	Directly I witnessed it	Yes, someone else was seriously injured or killed	Quite a bit	A little bit	Moderately	A little bit	Extremely	A little bit	Moderately	A little bit	A little bit	Moderately	A little bit	Quite a bit	A little bit	Not at all	A little bit	Moderately	Not at all	A little bit	Quite a bit	Moderately	No	No	No	1 or 2	Uncertain	Possible	No
473	Female	27	Protestant	Married	Yes	1	Can’t read and write	House-wife	1000	No	No	Yes	Yes	No	Yes	No	No	No	Ill health without medical care	2	It happened to me	Yes, I was seriously injured	A little bit	Quite a bit	Extremely	Quite a bit	Quite a bit	Extremely	Quite a bit	Moderately	Quite a bit	Extremely	Quite a bit	Extremely	Extremely	Moderately	Quite a bit	Extremely	Quite a bit	Extremely	Quite a bit	Extremely	No	No	No	3-5	Some	very Easy	No
320	Female	31	Protestant	Married	Yes	3	Degree and above	Self-work/private	3000	Yes	No	No	Yes	No	No	Yes	No	No	Destruction of personal property	2	I learned about it	Yes, someone else was seriously injured or killed	A little bit	A little bit	A little bit	Moderately	A little bit	Moderately	A little bit	Moderately	Moderately	A little bit	A little bit	A little bit	Moderately	A little bit	Moderately	A little bit	A little bit	A little bit	Moderately	A little bit	No	No	No	More than 5	No concern and interest	Difficult	No
220	Male	42	Orthodox	Married	No		Diploma	Governmental employee	5600	Yes	Yes	Yes	No	No	No	No	No	No	Lack of food or water	1	It happened to me	Yes, I was seriously injured	A little bit	Moderately	Moderately	Quite a bit	Moderately	Quite a bit	Moderately	Quite a bit	Moderately	Quite a bit	Moderately	Quite a bit	Not at all	Moderately	Quite a bit	Quite a bit	Quite a bit	Moderately	Quite a bit	Extremely	No	No	Yes	3-5	Uncertain	Difficult	No
21	Male	40	Muslim	Married	No		Degree and above	Governmental employee	2500	Yes	No	Yes	No	No	No	Yes	No	Yes	Destruction of personal property	2	It happened to me	Yes, I was seriously injured	A little bit	Moderately	Extremely	A little bit	Quite a bit	Moderately	Quite a bit	A little bit	Quite a bit	A little bit	Extremely	A little bit	Moderately	Quite a bit	A little bit	Quite a bit	Moderately	Quite a bit	Moderately	Extremely	No	No	No	1 or 2	Some	Easy	No
471	Male	27	Orthodox	Single	No		secondary school	Private employee	4500	No	Yes	No	No	No	No	No	Yes	Yes	Physical trauma/ Serious injury	2	It happened to me	Yes, I was seriously injured	A little bit	Moderately	Moderately	Quite a bit	Quite a bit	Extremely	Quite a bit	Quite a bit	Extremely	Quite a bit	Moderately	Quite a bit	Moderately	A little bit	Quite a bit	Quite a bit	Extremely	Quite a bit	Extremely	Extremely	No	No	No	1 or 2	Uncertain	Possible	No
49	Female	29	Muslim	Married	Yes	2	Degree and above	Self-work/private	7000	No	Yes	Yes	Yes	Yes	Yes	No	No	No	Lack of food or water	3	Directly I witnessed it	Yes, someone else was seriously injured or killed	Moderately	Moderately	Moderately	Quite a bit	Quite a bit	A little bit	A little bit	Moderately	Moderately	Quite a bit	Quite a bit	Moderately	A little bit	Moderately	A little bit	Moderately	Moderately	Moderately	A little bit	A little bit	No	No	No	More than 5	Uncertain	Easy	Yes
510	Male	34	Muslim	Married	Yes	2	Diploma	Private employee	6300	No	No	Yes	No	No	No	No	No	No	Lack of food or water	2	It happened to me	Yes, I was seriously injured	Moderately	A little bit	Not at all	A little bit	Moderately	Moderately	A little bit	Not at all	A little bit	Moderately	A little bit	Not at all	A little bit	Not at all	A little bit	Moderately	A little bit	Not at all	A little bit	Moderately	No	No	No	3-5	Uncertain	Possible	Yes
134	Male	33	Orthodox	Married	Yes	3	Diploma	Private employee	6000	Yes	No	Yes	Yes	No	No	No	No	No	Murder of family member /friend	1	It happened to me	Yes, I was seriously injured	A little bit	A little bit	Moderately	A little bit	Moderately	A little bit	Not at all	A little bit	Not at all	Moderately	A little bit	A little bit	A little bit	Not at all	Not at all	A little bit	A little bit	Not at all	A little bit	Moderately	No	No	No	none	Little concern and interest	Difficult	No
39	Male	28	Orthodox	Married	Yes	1	Degree and above	Governmental employee	8000	No	Yes	Yes	Yes	Yes	Yes	No	No	No	Lack of food or water	3	Directly I witnessed it	Yes, someone else was seriously injured or killed	Moderately	Moderately	Moderately	A little bit	A little bit	Quite a bit	Quite a bit	Quite a bit	Quite a bit	Moderately	Moderately	Moderately	Moderately	Moderately	A little bit	A little bit	Moderately	Moderately	Quite a bit	Quite a bit	No	No	No	1 or 2	A lot	very Easy	No
48	Female	29	Orthodox	Single	No		Degree and above	Private employee	6000	No	Yes	Yes	No	No	Yes	Yes	No	No	Lack of food or water	3	Directly I witnessed it	Yes, someone else was seriously injured or killed	A little bit	Moderately	Quite a bit	Moderately	A little bit	Moderately	Moderately	Moderately	Quite a bit	Moderately	A little bit	A little bit	Moderately	Moderately	Quite a bit	Quite a bit	Moderately	A little bit	A little bit	A little bit	No	No	No	1 or 2	Some	Easy	No
395	Female	29	Orthodox	Married	No		Diploma	Private employee	4500	Yes	Yes	Yes	No	Yes	No	Yes	Yes	Yes	Destruction of personal property	1	I learned about it	Yes, I was seriously injured	Quite a bit	Moderately	Moderately	Moderately	Quite a bit	Moderately	Moderately	Moderately	Quite a bit	Quite a bit	Quite a bit	Quite a bit	Moderately	Moderately	A little bit	A little bit	A little bit	A little bit	A little bit	A little bit	No	No	No	1 or 2	Little concern and interest	Very difficult	Yes
69	Male	44	Orthodox	Married	Yes	4	Degree and above	Governmental employee	12000	Yes	Yes	No	No	Yes	Yes	Yes	Yes	No	Destruction of personal property	5	I learned about it	Yes, someone else was seriously injured or killed	Quite a bit	Moderately	Quite a bit	Moderately	A little bit	Moderately	Moderately	A little bit	Moderately	A little bit	Moderately	A little bit	Moderately	Quite a bit	Not at all	A little bit	Moderately	A little bit	Moderately	A little bit	Yes	No	Yes	1 or 2	Little concern and interest	Possible	Yes
71	Female	26	Orthodox	Married	Yes	1	Diploma	House-wife	2000	Yes	Yes	Yes	Yes	Yes	Yes	Yes	Yes	No	Murder of family member /friend	4	It happened to me	Yes, I was seriously injured	Extremely	Quite a bit	Moderately	Moderately	A little bit	Moderately	Moderately	Quite a bit	Moderately	Moderately	A little bit	A little bit	Moderately	A little bit	Moderately	Moderately	Moderately	Quite a bit	Moderately	Moderately	No	No	No	1 or 2	Some	Easy	No
27	Female	19	Orthodox	Single	No		secondary school	Self-work/private	2000	Yes	Yes	No	No	Yes	Yes	Yes	Yes	No	Murder of family member /friend	4	Directly I witnessed it	Yes, someone else was seriously injured or killed	Moderately	Quite a bit	Moderately	Moderately	Quite a bit	Extremely	Moderately	Extremely	Not at all	Quite a bit	A little bit	Quite a bit	Moderately	A little bit	A little bit	Moderately	A little bit	A little bit	Moderately	A little bit	No	Yes	No	1 or 2	Little concern and interest	Difficult	Yes
512	Male	33	Orthodox	Married	Yes	2	Can’t read and write	Governmental employee	7000	No	No	Yes	Yes	No	No	No	No	No	Murder of family member /friend	1	I learned about it	Yes, someone else was seriously injured or killed	A little bit	Moderately	Quite a bit	Moderately	A little bit	Not at all	A little bit	Moderately	A little bit	Not at all	A little bit	Not at all	A little bit	Not at all	A little bit	Not at all	A little bit	Not at all	A little bit	A little bit	No	No	No	3-5	A lot	Easy	No
56	Male	30	Muslim	Married	Yes	2	Degree and above	Governmental employee	9000	No	Yes	Yes	Yes	Yes	Yes	No	No	No	Lack of food or water	3	Directly I witnessed it	Yes, someone else was seriously injured or killed	A little bit	A little bit	A little bit	Moderately	Moderately	A little bit	A little bit	A little bit	Moderately	Quite a bit	Quite a bit	Quite a bit	A little bit	A little bit	Moderately	Moderately	Moderately	Moderately	Moderately	Moderately	No	No	No	1 or 2	Some	very Easy	Yes
519	Female	21	Protestant	Single	No		secondary school	Self-work/private	5200	No	Yes	No	No	No	No	No	No	No	Heavy Noise of weaponries/explosion	2	I learned about it	Yes, someone else was seriously injured or killed	Not at all	A little bit	Moderately	A little bit	A little bit	Not at all	A little bit	Moderately	A little bit	A little bit	Not at all	A little bit	A little bit	Not at all	A little bit	Moderately	A little bit	A little bit	Moderately	Moderately	No	No	No	More than 5	A lot	very Easy	No
85	Female	25	Muslim	Widowed	No		secondary school	Governmental employee	2500	No	Yes	No	Yes	No	No	Yes	No	No	Physical trauma/ Serious injury	4	It happened to me	Yes, I was seriously injured	Quite a bit	A little bit	Quite a bit	Moderately	A little bit	Moderately	Quite a bit	Moderately	Moderately	Quite a bit	Quite a bit	Moderately	A little bit	Moderately	Quite a bit	Moderately	Moderately	Quite a bit	Quite a bit	Moderately	No	No	No	More than 5	Some	Possible	No
96	Male	25	Muslim	Divorced	No		Can’t read and write	Daily laborer	3000	Yes	Yes	No	No	Yes	No	Yes	No	No	Made to accept ideas against will	4	It happened to me	Yes, I was seriously injured	A little bit	Moderately	Quite a bit	Moderately	Quite a bit	Quite a bit	Moderately	A little bit	Quite a bit	Moderately	Quite a bit	Extremely	A little bit	Quite a bit	A little bit	Quite a bit	Moderately	Extremely	Quite a bit	Moderately	No	No	No	none	A lot	very Easy	No
31	Female	24	Muslim	Single	No		Diploma	Governmental employee	5000	No	No	No	Yes	Yes	No	Yes	No	No	Imprisonment against your will	2	It happened to me	Yes, I was seriously injured	Moderately	Quite a bit	A little bit	Quite a bit	Extremely	Moderately	A little bit	Quite a bit	Moderately	Extremely	Quite a bit	Extremely	Moderately	Quite a bit	Moderately	Quite a bit	Moderately	Quite a bit	Moderately	Extremely	No	No	No	1 or 2	Uncertain	very Easy	No
95	Male	45	Muslim	Single	No		Primary school	Self-work/private	1500	No	Yes	No	Yes	No	Yes	No	Yes	No	Murder of family member /friend	2	It happened to me	Yes, I was seriously injured	A little bit	Quite a bit	A little bit	Moderately	Quite a bit	Moderately	Extremely	Moderately	Quite a bit	Moderately	Quite a bit	A little bit	A little bit	Quite a bit	Moderately	A little bit	Quite a bit	Extremely	Quite a bit	Moderately	No	No	No	1 or 2	Little concern and interest	Very difficult	No
373	Male	20	Orthodox	Single	No		Can’t read and write	Self-work/private	1000	Yes	Yes	Yes	No	No	No	No	Yes	Yes	Lack of food or water	5	It happened to me	Yes, I was seriously injured	Moderately	A little bit	Moderately	A little bit	Moderately	A little bit	Moderately	Moderately	A little bit	A little bit	A little bit	A little bit	Moderately	Moderately	A little bit	A little bit	Moderately	A little bit	A little bit	Moderately	No	No	No	none	Uncertain	Difficult	No
307	Female	34	Orthodox	Married	Yes	2	Degree and above	Governmental employee	7000	Yes	Yes	Yes	Yes	No	Yes	No	No	No	Ill health without medical care	1	It happened to me	Yes, I was seriously injured	Quite a bit	Moderately	Quite a bit	Quite a bit	Moderately	Quite a bit	Quite a bit	Moderately	Moderately	Quite a bit	Moderately	Quite a bit	A little bit	Quite a bit	Quite a bit	Moderately	Moderately	Quite a bit	Moderately	Quite a bit	No	No	No	1 or 2	Little concern and interest	very Easy	No
60	Male	27	Muslim	Single	No		Degree and above	Governmental employee	8000	Yes	Yes	Yes	Yes	Yes	Yes	No	No	No	Lack of food or water	3	Directly I witnessed it	Yes, someone else was seriously injured or killed	Moderately	Moderately	Moderately	Moderately	A little bit	A little bit	A little bit	Quite a bit	Quite a bit	Quite a bit	Moderately	Moderately	Moderately	Moderately	Quite a bit	Quite a bit	Moderately	Moderately	Moderately	Moderately	No	No	No	none	Some	Difficult	No
78	Female	35	Protestant	Single	No		Diploma	Self-work/private	1500	No	Yes	Yes	Yes	No	Yes	No	Yes	No	Ill health without medical care	2	It happened to me	Yes, I was seriously injured	A little bit	Moderately	Quite a bit	Moderately	A little bit	Quite a bit	Moderately	Quite a bit	Moderately	Quite a bit	Moderately	Extremely	A little bit	Moderately	Quite a bit	Moderately	Quite a bit	Moderately	Extremely	Quite a bit	No	No	No	none	No concern and interest	very Easy	No
461	Female	26	catholic	Single	No		secondary school	Governmental employee	5000	No	Yes	No	No	No	No	No	No	No	Heavy Noise of weaponries/explosion	2	Directly I witnessed it	Yes, someone else was seriously injured or killed	Moderately	Moderately	A little bit	Moderately	Quite a bit	Quite a bit	Extremely	Quite a bit	Quite a bit	Extremely	Moderately	Quite a bit	Extremely	Moderately	Quite a bit	Moderately	Moderately	Quite a bit	Quite a bit	Extremely	No	No	No	3-5	Uncertain	very Easy	No
250	Male	60	Orthodox	Married	Yes	6	Can’t read and write	Self-work/private	4500	No	Yes	No	Yes	Yes	No	No	No	No	Murder of family member /friend	1	Directly I witnessed it	Yes, someone else was seriously injured or killed	Not at all	Not at all	A little bit	A little bit	Not at all	Not at all	A little bit	Not at all	A little bit	Not at all	A little bit	Quite a bit	Not at all	A little bit	Not at all	A little bit	Not at all	Not at all	Not at all	A little bit	Yes	No	No	1 or 2	Little concern and interest	Possible	No
293	Female	18	Muslim	Single	No		Primary school	Others	0	Yes	Yes	Yes	No	No	Yes	No	Yes	No	Physical trauma/ Serious injury	2	It happened to me	Yes, I was seriously injured	A little bit	Moderately	A little bit	Moderately	Not at all	Moderately	A little bit	A little bit	Moderately	A little bit	A little bit	Quite a bit	A little bit	A little bit	Not at all	A little bit	Not at all	Not at all	Not at all	Not at all	No	No	No	3-5	Uncertain	very Easy	No
402	Female	38	Orthodox	Single	No		Degree and above	Governmental employee	7000	Yes	Yes	No	No	No	No	No	Yes	Yes	Destruction of personal property	3	It happened to me	Yes, I was seriously injured	Moderately	A little bit	Moderately	Moderately	Moderately	A little bit	A little bit	Moderately	A little bit	Moderately	A little bit	Moderately	Moderately	Moderately	A little bit	Moderately	A little bit	Moderately	Moderately	A little bit	Yes	No	Yes	none	Little concern and interest	Difficult	No
517	Male	37	Muslim	Married	Yes	1	Diploma	Private employee	6200	No	No	Yes	No	No	No	No	No	No	Lack of food or water	2	exposed as part of my job	Yes, someone else was seriously injured or killed	Not at all	A little bit	Moderately	Moderately	A little bit	A little bit	Not at all	A little bit	Moderately	Moderately	A little bit	Not at all	Not at all	Not at all	A little bit	Moderately	A little bit	Not at all	A little bit	Moderately	No	No	No	3-5	Some	Possible	Yes
335	Female	39	Muslim	Married	Yes	4	secondary school	Self-work/private	6000	No	Yes	Yes	Yes	No	Yes	Yes	No	Yes	Witnessing murder of family member /friend	2	I learned about it	Yes, someone else was seriously injured or killed	Moderately	A little bit	Moderately	Moderately	Moderately	Moderately	Moderately	A little bit	A little bit	A little bit	A little bit	A little bit	Moderately	Moderately	Moderately	A little bit	A little bit	A little bit	Moderately	Moderately	No	No	Yes	1 or 2	Little concern and interest	Difficult	Yes
267	Female	51	Orthodox	Married	Yes	3	Can’t read and write	Self-work/private	5000	No	Yes	Yes	Yes	No	Yes	Yes	Yes	Yes	Murder of family member /friend	1	Directly I witnessed it	Yes, someone else was seriously injured or killed	Quite a bit	Moderately	Quite a bit	Moderately	Quite a bit	Quite a bit	Moderately	Quite a bit	Quite a bit	Moderately	Moderately	Quite a bit	Quite a bit	Moderately	Moderately	Quite a bit	Moderately	Quite a bit	Moderately	Quite a bit	No	No	Yes	1 or 2	Little concern and interest	very Easy	Yes
294	Female	26	Muslim	Married	Yes	1	Primary school	House-wife	2500	Yes	Yes	Yes	No	No	No	Yes	No	No	Made to accept ideas against will	1	It happened to me	Yes, I was seriously injured	Moderately	Moderately	A little bit	Quite a bit	Quite a bit	Moderately	Moderately	Quite a bit	Moderately	Quite a bit	Moderately	A little bit	A little bit	Moderately	Quite a bit	Quite a bit	Moderately	Quite a bit	Moderately	Quite a bit	No	No	No	1 or 2	Uncertain	very Easy	No
505	Male	22	Muslim	Married	Yes	1	Primary school	Others	0	No	Yes	No	No	No	No	No	No	No	Heavy Noise of weaponries/explosion	5	I learned about it	Yes, someone else was seriously injured or killed	Moderately	A little bit	A little bit	Not at all	A little bit	Moderately	A little bit	Not at all	A little bit	Moderately	A little bit	Not at all	A little bit	Not at all	A little bit	Moderately	A little bit	Not at all	A little bit	Moderately	No	No	No	3-5	Uncertain	Possible	Yes
32	Male	25	Muslim	Married	No		secondary school	Self-work/private	4000	No	No	Yes	No	No	Yes	Yes	No	No	Made to accept ideas against will	2	It happened to me	Yes, I was seriously injured	A little bit	Extremely	Moderately	Quite a bit	Extremely	Not at all	Quite a bit	Moderately	Quite a bit	A little bit	Moderately	Moderately	Quite a bit	Moderately	Extremely	Moderately	Quite a bit	A little bit	Moderately	Quite a bit	No	No	No	none	Some	Difficult	No
46	Male	50	Orthodox	Married	Yes	2	Degree and above	Governmental employee	8000	Yes	Yes	Yes	Yes	Yes	No	No	No	No	Lack of food or water	3	Directly I witnessed it	Yes, someone else was seriously injured or killed	Moderately	Moderately	Moderately	Quite a bit	Extremely	Extremely	Quite a bit	Quite a bit	Moderately	Moderately	Moderately	Moderately	Quite a bit	A little bit	A little bit	A little bit	Moderately	Moderately	Moderately	Moderately	No	No	No	1 or 2	Some	Difficult	No
58	Male	24	Orthodox	Single	No		Degree and above	Governmental employee	4000	Yes	Yes	Yes	Yes	Yes	Yes	Yes	Yes	Yes	Lack of food or water	1	It happened to me	Yes, I was seriously injured	Moderately	Quite a bit	Quite a bit	Moderately	Moderately	Quite a bit	A little bit	A little bit	Quite a bit	Moderately	Moderately	Moderately	Moderately	Moderately	Moderately	Moderately	Moderately	Quite a bit	Quite a bit	Quite a bit	No	No	No	1 or 2	Some	Difficult	No
450	Male	81	Muslim	Married	Yes	8	Diploma	Governmental employee	7000	Yes	Yes	Yes	Yes	No	No	No	No	Yes	Destruction of personal property	3	Directly I witnessed it	Yes, someone else was seriously injured or killed	Moderately	Moderately	Quite a bit	Moderately	Quite a bit	Quite a bit	Moderately	Moderately	A little bit	Quite a bit	Moderately	A little bit	A little bit	Quite a bit	Moderately	Quite a bit	Moderately	Moderately	Moderately	Moderately	No	No	No	3-5	No concern and interest	Very difficult	No
436	Female	21	Muslim	Single	No		secondary school	House-wife	3000	No	No	Yes	Yes	No	No	Yes	No	No	Murder of family member /friend	3	Directly I witnessed it	Yes, someone else was seriously injured or killed	A little bit	Quite a bit	Moderately	Quite a bit	Moderately	Moderately	Quite a bit	Quite a bit	Moderately	Quite a bit	Quite a bit	Quite a bit	Quite a bit	Moderately	Moderately	Quite a bit	Moderately	Quite a bit	Moderately	Quite a bit	Yes	No	Yes	1 or 2	Uncertain	Difficult	No
272	Male	47	Orthodox	Married	Yes	5	Can’t read and write	Self-work/private	7800	Yes	Yes	Yes	No	No	Yes	No	No	No	Murder of family member /friend	2	It happened to me	Yes, I was seriously injured	A little bit	Moderately	Quite a bit	Moderately	Quite a bit	Moderately	Quite a bit	Quite a bit	Moderately	Quite a bit	Quite a bit	Moderately	Not at all	A little bit	Moderately	Quite a bit	Quite a bit	Moderately	Quite a bit	Moderately	No	No	No	1 or 2	Uncertain	Possible	No
268	Male	46	Protestant	Divorced	No		Diploma	Governmental employee	9500	Yes	Yes	Yes	Yes	Yes	No	No	No	No	Heavy Noise of weaponries/explosion	4	exposed as part of my job	Yes, someone else was seriously injured or killed	Moderately	A little bit	Moderately	Quite a bit	Moderately	A little bit	Quite a bit	Moderately	A little bit	A little bit	Moderately	A little bit	A little bit	Moderately	Moderately	Not at all	Not at all	Moderately	Moderately	A little bit	No	No	No	More than 5	Uncertain	Possible	Yes
280	Female	46	Orthodox	Married	Yes	4	Primary school	Daily laborer	3800	No	No	No	Yes	No	No	No	Yes	No	Murder of family member /friend	1	I learned about it	Yes, someone else was seriously injured or killed	Not at all	A little bit	A little bit	Not at all	A little bit	A little bit	Not at all	Moderately	A little bit	Not at all	A little bit	A little bit	Not at all	A little bit	Quite a bit	Moderately	Quite a bit	Moderately	A little bit	Quite a bit	No	No	No	1 or 2	Uncertain	Possible	Yes
200	Male	36	Muslim	Married	Yes	4	Diploma	Governmental employee	3600	Yes	Yes	Yes	No	No	No	No	No	No	Destruction of personal property	1	It happened to me	Yes, I was seriously injured	Not at all	A little bit	Moderately	Moderately	Quite a bit	Quite a bit	Quite a bit	Extremely	Quite a bit	Quite a bit	Quite a bit	Quite a bit	Not at all	A little bit	Moderately	Quite a bit	Quite a bit	Quite a bit	Moderately	Moderately	No	No	No	1 or 2	Uncertain	Difficult	No
315	Male	28	Muslim	Single	No		Degree and above	Private employee	3800	No	Yes	Yes	Yes	No	Yes	No	No	Yes	Imprisonment against your will	1	It happened to me	Yes, I was seriously injured	Quite a bit	Quite a bit	Moderately	Moderately	Quite a bit	Quite a bit	Moderately	Moderately	Moderately	Quite a bit	Moderately	Quite a bit	Moderately	Quite a bit	Moderately	Quite a bit	Moderately	Quite a bit	Quite a bit	Moderately	Yes	No	Yes	1 or 2	Little concern and interest	Difficult	No
428	Female	19	Muslim	Single	No		secondary school	Others	3000	Yes	Yes	Yes	No	No	No	No	No	Yes	Lack of food or water	2	I learned about it	Yes, someone else was seriously injured or killed	Moderately	Quite a bit	Moderately	Moderately	Moderately	Quite a bit	Moderately	Moderately	Moderately	Quite a bit	Quite a bit	Quite a bit	Quite a bit	Quite a bit	Moderately	Moderately	Moderately	Moderately	Moderately	Moderately	No	No	No	More than 5	No concern and interest	Very difficult	No
226	Male	37	Orthodox	Married	Yes	5	Degree and above	Governmental employee	6500	Yes	Yes	Yes	Yes	No	No	No	No	No	Murder of family member /friend	1	Directly I witnessed it	Yes, someone else was seriously injured or killed	Not at all	A little bit	Not at all	A little bit	Moderately	Quite a bit	Extremely	Quite a bit	Moderately	A little bit	A little bit	Quite a bit	Not at all	A little bit	Moderately	Quite a bit	Moderately	A little bit	Moderately	A little bit	No	No	No	1 or 2	No concern and interest	Difficult	No
544	Male	39	Muslim	Married	Yes	2	Can’t read and write	Self-work/private	6900	No	No	Yes	Yes	Yes	No	No	No	No	Witnessing murder of family member /friend	1	Directly I witnessed it	Yes, someone else was seriously injured or killed	A little bit	Quite a bit	Moderately	Extremely	Quite a bit	Moderately	A little bit	Not at all	Moderately	Quite a bit	Moderately	Quite a bit	Extremely	A little bit	Moderately	Quite a bit	Moderately	Quite a bit	Extremely	Quite a bit	No	No	No	3-5	Uncertain	Possible	No
427	Male	28	Muslim	Married	Yes	2	Degree and above	Governmental employee	5500	Yes	Yes	No	No	Yes	No	No	Yes	Yes	Destruction of personal property	2	Directly I witnessed it	Yes, someone else was seriously injured or killed	Moderately	A little bit	A little bit	Moderately	Moderately	A little bit	A little bit	Not at all	Moderately	Moderately	Moderately	A little bit	Moderately	Moderately	Moderately	Quite a bit	Quite a bit	Moderately	Quite a bit	Not at all	No	No	No	3-5	Uncertain	Difficult	No
125	Female	24	Muslim	Single	No		Diploma	Governmental employee	3000	No	Yes	No	No	No	No	Yes	Yes	Yes	Murder of family member /friend	4	exposed as part of my job	Yes, someone else was seriously injured or killed	Not at all	A little bit	A little bit	A little bit	A little bit	Moderately	A little bit	Moderately	A little bit	Moderately	Moderately	Quite a bit	Not at all	A little bit	A little bit	Not at all	A little bit	Not at all	A little bit	Not at all	No	No	Yes	1 or 2	A lot	Easy	No
53	Male	35	Orthodox	Married	Yes	3	Degree and above	Self-work/private	5000	No	Yes	Yes	Yes	Yes	Yes	No	No	No	Lack of food or water	3	Directly I witnessed it	Yes, someone else was seriously injured or killed	Moderately	Moderately	Moderately	Moderately	A little bit	A little bit	Quite a bit	Moderately	Moderately	Moderately	Moderately	Moderately	Moderately	Moderately	Moderately	A little bit	A little bit	A little bit	Moderately	Moderately	No	No	No	1 or 2	Some	Easy	No
166	Female	18	Orthodox	Single	No		secondary school	Others	0	Yes	Yes	Yes	No	No	No	No	No	No	Lack of food or water	2	It happened to me	Yes, I was seriously injured	Moderately	Moderately	A little bit	Moderately	Quite a bit	Moderately	Quite a bit	Quite a bit	Quite a bit	Quite a bit	Moderately	Quite a bit	A little bit	Moderately	Moderately	Moderately	A little bit	Moderately	Moderately	A little bit	No	No	No	3-5	Uncertain	Possible	No
467	Male	43	Muslim	Single	No		secondary school	Daily laborer	4600	Yes	Yes	No	Yes	No	No	No	No	No	Murder of family member /friend	1	Directly I witnessed it	Yes, someone else was seriously injured or killed	Quite a bit	Moderately	Moderately	Quite a bit	Moderately	A little bit	Moderately	Quite a bit	Moderately	A little bit	Quite a bit	Extremely	Moderately	A little bit	Moderately	Quite a bit	Extremely	Quite a bit	Extremely	Extremely	No	No	No	3-5	A lot	very Easy	Yes
236	Male	46	Muslim	Married	Yes	1	secondary school	Self-work/private	9000	Yes	Yes	Yes	No	No	No	No	No	No	Lack of food or water	2	It happened to me	Yes, I was seriously injured	A little bit	Moderately	Quite a bit	Quite a bit	Moderately	Moderately	Quite a bit	Moderately	Quite a bit	Quite a bit	Moderately	Quite a bit	Not at all	A little bit	Quite a bit	Moderately	Quite a bit	Moderately	Quite a bit	Moderately	No	No	No	More than 5	Some	Easy	No
76	Female	30	Orthodox	Married	Yes	1	secondary school	Governmental employee	3000	Yes	Yes	Yes	Yes	No	Yes	Yes	No	Yes	Murder of family member /friend	3	It happened to me	Yes, I was seriously injured	A little bit	A little bit	Moderately	A little bit	Moderately	A little bit	Moderately	Moderately	A little bit	Moderately	A little bit	A little bit	A little bit	A little bit	A little bit	A little bit	Moderately	Moderately	Moderately	Moderately	No	No	Yes	1 or 2	Some	Easy	No
185	Male	41	Orthodox	Married	No		secondary school	Daily laborer	1000	No	Yes	No	Yes	No	No	No	Yes	Yes	Lack of food or water	1	It happened to me	Yes, I was seriously injured	Not at all	A little bit	Moderately	Quite a bit	Quite a bit	Extremely	Extremely	Quite a bit	Extremely	Quite a bit	Quite a bit	Not at all	A little bit	Moderately	Quite a bit	Moderately	Quite a bit	A little bit	Moderately	A little bit	No	No	No	none	Uncertain	Easy	No
206	Female	21	Muslim	Single	No		secondary school	Others	0	No	Yes	Yes	No	No	No	No	No	No	Lack of food or water	1	It happened to me	Yes, I was seriously injured	Not at all	A little bit	Moderately	A little bit	Moderately	A little bit	Moderately	Moderately	A little bit	A little bit	Not at all	Moderately	Moderately	Moderately	Quite a bit	Quite a bit	Quite a bit	Quite a bit	Quite a bit	Quite a bit	No	No	No	3-5	Uncertain	Possible	No
70	Male	25	Orthodox	Married	No		Diploma	Daily laborer	3000	Yes	Yes	Yes	No	No	Yes	Yes	Yes	No	Lack of food or water	5	It happened to me	Yes, I was seriously injured	Moderately	A little bit	Moderately	A little bit	Quite a bit	A little bit	Quite a bit	Moderately	A little bit	Moderately	Quite a bit	Moderately	Moderately	Moderately	A little bit	Moderately	Moderately	A little bit	Moderately	A little bit	No	No	Yes	1 or 2	Some	Easy	Yes
213	Male	30	Orthodox	Married	No		Diploma	Governmental employee	3600	Yes	Yes	Yes	No	No	No	No	No	No	Destruction of personal property	2	It happened to me	Yes, I was seriously injured	Not at all	A little bit	Moderately	Quite a bit	Extremely	Extremely	Extremely	Quite a bit	Moderately	A little bit	A little bit	A little bit	Not at all	A little bit	Moderately	Quite a bit	Quite a bit	Moderately	Quite a bit	Quite a bit	No	No	No	3-5	Uncertain	very Easy	No
574	Female	22	Muslim	Single	No		Degree and above	Self-work/private	5500	No	No	No	No	No	No	Yes	Yes	No	Physical trauma/ Serious injury	1	It happened to me	Yes, I was seriously injured	Quite a bit	Extremely	Quite a bit	Moderately	Quite a bit	Extremely	Quite a bit	Moderately	Quite a bit	Extremely	Quite a bit	Moderately	Quite a bit	Moderately	Quite a bit	Extremely	Quite a bit	Moderately	Quite a bit	Extremely	No	No	No	3-5	Little concern and interest	Easy	No
106	Male	30	Orthodox	Single	No		secondary school	Self-work/private	5000	No	Yes	Yes	No	No	Yes	No	No	No	Lack of food or water	4	It happened to me	Yes, I was seriously injured	A little bit	Moderately	Extremely	Extremely	Extremely	Quite a bit	Moderately	Quite a bit	Moderately	Quite a bit	Moderately	Moderately	Quite a bit	Moderately	Moderately	Quite a bit	Moderately	Quite a bit	Quite a bit	Moderately	No	No	No	1 or 2	Little concern and interest	Difficult	No
81	Male	25	Muslim	Single	No		Diploma	Self-work/private	3500	Yes	No	No	No	No	Yes	No	Yes	No	Lack of food or water	2	It happened to me	Yes, I was seriously injured	A little bit	Moderately	Quite a bit	Moderately	A little bit	Quite a bit	Moderately	A little bit	Quite a bit	Moderately	Quite a bit	Moderately	A little bit	Moderately	A little bit	Moderately	A little bit	Moderately	A little bit	A little bit	No	No	No	More than 5	Little concern and interest	very Easy	No
154	Female	26	Muslim	Married	No		Primary school	Governmental employee	4500	No	Yes	Yes	Yes	Yes	No	No	No	Yes	Lack of food or water	3	I learned about it	Yes, someone else was seriously injured or killed	Quite a bit	Extremely	Quite a bit	Quite a bit	A little bit	Moderately	Quite a bit	A little bit	Moderately	A little bit	Moderately	A little bit	Quite a bit	Moderately	Quite a bit	Moderately	Quite a bit	Quite a bit	Moderately	Quite a bit	No	No	No	3-5	Some	Possible	Yes
487	Male	27	Orthodox	Married	Yes	2	Degree and above	Governmental employee	8200	Yes	No	Yes	No	No	No	No	No	No	Lack of food or water	1	exposed as part of my job	Yes, someone else was seriously injured or killed	A little bit	Moderately	A little bit	Not at all	A little bit	Not at all	A little bit	Not at all	Not at all	A little bit	Not at all	A little bit	Not at all	Not at all	A little bit	Not at all	A little bit	Not at all	A little bit	Moderately	No	No	No	1 or 2	Little concern and interest	Possible	Yes
55	Male	30	Orthodox	Single	No		Degree and above	Private employee	15000	No	Yes	Yes	Yes	Yes	Yes	No	No	No	Lack of food or water	1	It happened to me	Yes, I was seriously injured	Moderately	Moderately	Moderately	Moderately	Moderately	Quite a bit	Moderately	Moderately	Moderately	Quite a bit	Moderately	A little bit	Moderately	Moderately	Quite a bit	Moderately	Moderately	Moderately	Quite a bit	Moderately	No	No	No	3-5	Some	Easy	No
19	Male	22	Orthodox	Single	No		Degree and above	Governmental employee	5000	No	Yes	Yes	No	No	Yes	Yes	No	No	Witnessing murder of family member /friend	1	Directly I witnessed it	Yes, someone else was seriously injured or killed	Quite a bit	Moderately	Extremely	Moderately	Quite a bit	A little bit	Moderately	Moderately	A little bit	Not at all	Moderately	Moderately	A little bit	A little bit	A little bit	A little bit	Moderately	Quite a bit	Moderately	Quite a bit	No	Yes	Yes	1 or 2	Some	Easy	No
[truncated: 53 more columns]
